# Supplementary material for: Decoding Gene Networks Modules That Explain the Recovery of Hymenoglossum cruentum Cav. After Extreme Desiccation
Source: Front Plant Sci. 2020 May 15;11:574. doi: 10.3389/fpls.2020.00574 (PMC7243127; doi:10.3389/fpls.2020.00574)
Supplement: DATASET S1 — Selected transcripts from the SOM analysis with the highest accumulation patterns associated to a particular hydration state of the fronds. Column A show the transcript ID. Rows 2 to 142 show the annotation of some of these transcripts. From row 143 onwards, Columns B to N show the expression patterns and statistics used as input for the SOM analysis. Column O indicate to which Node belong each transcript. Column P indicate the neighborhood distance of a transcript with all other transcript within the Node. [file Data_Sheet_1.CSV]

TranscriptID	Pfam	Hcru_FH	Hcru_DH	Hcru_RH	sd	average	cv	sc.Hcru_FH	sc.Hcru_DH	sc.Hcru_RH	PC1	PC2	PC3	som.node	distance
comp16417_c0_seq1	PF00011.18^HSP20^Hsp20/alpha crystallin family^51-155^E:1.7e-20`PF04969.13^CS^CS domain^51-142^E:0.0014
comp16714_c0_seq1	PF00011.18^HSP20^Hsp20/alpha crystallin family^54-127^E:1.7e-18
comp15309_c4_seq1	PF00012.17^HSP70^Hsp70 protein^1-309^E:3.2e-114
comp15309_c4_seq1	PF00012.17^HSP70^Hsp70 protein^1-309^E:3.2e-114
comp16362_c0_seq1	PF00012.17^HSP70^Hsp70 protein^74-289^E:3.1e-106`PF06723.10^MreB_Mbl^MreB/Mbl protein^191-284^E:8.7e-07
comp15117_c0_seq2	PF00083.21^Sugar_tr^Sugar (and other) transporter^63-510^E:1.5e-72`PF07690.13^MFS_1^Major Facilitator Superfamily^88-417^E:4.5e-19
comp14762_c0_seq1	PF00085.17^Thioredoxin^Thioredoxin^11-101^E:9.9e-13
comp3448_c0_seq1	PF00085.17^Thioredoxin^Thioredoxin^12-103^E:6e-13`PF00462.21^Glutaredoxin^Glutaredoxin^188-252^E:3.2e-16`PF00462.21^Glutaredoxin^Glutaredoxin^297-360^E:1.1e-14
comp14995_c0_seq2	PF00106.22^adh_short^short chain dehydrogenase^123-319^E:1.5e-42`PF13561.3^adh_short_C2^Enoyl-(Acyl carrier protein) reductase^132-368^E:1.1e-57
comp14995_c0_seq2	PF00106.22^adh_short^short chain dehydrogenase^123-319^E:1.5e-42`PF13561.3^adh_short_C2^Enoyl-(Acyl carrier protein) reductase^132-368^E:1.1e-57
comp14020_c0_seq1	PF00106.22^adh_short^short chain dehydrogenase^17-209^E:1.7e-47`PF08659.7^KR^KR domain^20-179^E:1.3e-10`PF13561.3^adh_short_C2^Enoyl-(Acyl carrier protein) reductase^23-262^E:4.6e-61
comp14060_c0_seq1	PF00141.20^peroxidase^Peroxidase^41-284^E:2.8e-75
comp14060_c0_seq1	PF00141.20^peroxidase^Peroxidase^41-284^E:2.8e-75
comp14604_c1_seq1	PF00187.16^Chitin_bind_1^Chitin recognition protein^18-50^E:1.9e-06
comp15540_c0_seq1	PF00190.19^Cupin_1^Cupin^122-272^E:3e-41`PF07883.8^Cupin_2^Cupin domain^158-228^E:2.1e-07
comp13785_c0_seq1	PF00195.16^Chal_sti_synt_N^Chalcone and stilbene synthases, N-terminal domain^14-234^E:4.8e-113`PF08392.9^FAE1_CUT1_RppA^FAE1/Type III polyketide synthase-like protein^50-234^E:1.3e-05`PF08545.7^ACP_syn_III^3-Oxoacyl-[acyl-carrier-protein (ACP)] synthase III^168-244^E:3.2e-05`PF02797.12^Chal_sti_synt_C^Chalcone and stilbene synthases, C-terminal domain^244-398^E:1.4e-61`PF08541.7^ACP_syn_III_C^3-…
comp15665_c0_seq1	PF00199.16^Catalase^Catalase^122-503^E:3.5e-193`PF06628.9^Catalase-rel^Catalase-related immune-responsive^536-594^E:1.7e-17
comp15822_c0_seq1	PF00199.16^Catalase^Catalase^74-454^E:2e-171`PF06628.9^Catalase-rel^Catalase-related immune-responsive^479-542^E:5.8e-12
comp15822_c0_seq1	PF00199.16^Catalase^Catalase^74-454^E:2e-171`PF06628.9^Catalase-rel^Catalase-related immune-responsive^479-542^E:5.8e-12
comp13857_c0_seq2	PF00201.15^UDPGT^UDP-glucoronosyl and UDP-glucosyl transferase^240-454^E:4.6e-22
comp13857_c0_seq2	PF00201.15^UDPGT^UDP-glucoronosyl and UDP-glucosyl transferase^240-454^E:4.6e-22
comp15633_c0_seq1	PF00210.21^Ferritin^Ferritin-like domain^90-233^E:8.4e-33
comp15149_c0_seq2	PF00234.19^Tryp_alpha_amyl^Protease inhibitor/seed storage/LTP family^26-101^E:1.5e-07
comp15713_c0_seq1	PF00248.18^Aldo_ket_red^Aldo/keto reductase family^22-290^E:5.3e-49
comp15713_c0_seq1	PF00248.18^Aldo_ket_red^Aldo/keto reductase family^22-290^E:5.3e-49
comp3500_c0_seq1	PF00249.28^Myb_DNA-binding^Myb-like DNA-binding domain^15-62^E:1.9e-17`PF13921.3^Myb_DNA-bind_6^Myb-like DNA-binding domain^18-76^E:1.5e-10`PF00249.28^Myb_DNA-binding^Myb-like DNA-binding domain^68-113^E:4.2e-15`PF13921.3^Myb_DNA-bind_6^Myb-like DNA-binding domain^74-116^E:3e-06
comp11969_c0_seq1	PF00301.17^Rubredoxin^Rubredoxin^94-128^E:3.8e-06
comp11969_c0_seq1	PF00301.17^Rubredoxin^Rubredoxin^94-128^E:3.8e-06
comp15720_c0_seq1	PF00403.23^HMA^Heavy-metal-associated domain^8-61^E:1.5e-14
comp9410_c0_seq1	PF00456.18^Transketolase_N^Transketolase, thiamine diphosphate binding domain^150-483^E:1e-123`PF02779.21^Transket_pyr^Transketolase, pyrimidine binding domain^501-671^E:8e-42`PF02780.17^Transketolase_C^Transketolase, C-terminal domain^697-802^E:1.3e-09
comp14762_c0_seq1	PF00462.21^Glutaredoxin^Glutaredoxin^2-28^E:0.00011
comp9799_c0_seq1	PF00463.18^ICL^Isocitrate lyase family^25-552^E:7e-253`PF13714.3^PEP_mutase^Phosphoenolpyruvate phosphomutase^174-257^E:2.8e-09
comp9799_c0_seq1	PF00463.18^ICL^Isocitrate lyase family^25-552^E:7e-253`PF13714.3^PEP_mutase^Phosphoenolpyruvate phosphomutase^174-257^E:2.8e-09
comp9799_c0_seq2	PF00463.18^ICL^Isocitrate lyase family^25-552^E:7e-253`PF13714.3^PEP_mutase^Phosphoenolpyruvate phosphomutase^174-257^E:2.8e-09
comp3093_c0_seq1	PF00481.18^PP2C^Protein phosphatase 2C^116-361^E:2e-67
comp3093_c0_seq1	PF00481.18^PP2C^Protein phosphatase 2C^116-361^E:2e-67
comp13150_c0_seq4	PF00481.18^PP2C^Protein phosphatase 2C^167-344^E:1.4e-40
comp15769_c0_seq1	PF00504.18^Chloroa_b-bind^Chlorophyll A-B binding protein^1-21^E:2.6e-07
comp14615_c0_seq1	PF00504.18^Chloroa_b-bind^Chlorophyll A-B binding protein^141-234^E:2.7e-09
comp15752_c0_seq1	PF00504.18^Chloroa_b-bind^Chlorophyll A-B binding protein^69-218^E:3.5e-38
comp16080_c0_seq1	PF00504.18^Chloroa_b-bind^Chlorophyll A-B binding protein^90-255^E:4.7e-46
comp16080_c0_seq1	PF00504.18^Chloroa_b-bind^Chlorophyll A-B binding protein^90-255^E:4.7e-46
comp15763_c0_seq1	PF00550.22^PP-binding^Phosphopantetheine attachment site^61-126^E:1.7e-14
comp15032_c0_seq4	PF00650.17^CRAL_TRIO^CRAL/TRIO domain^117-258^E:6.3e-23
comp15032_c0_seq4	PF00650.17^CRAL_TRIO^CRAL/TRIO domain^117-258^E:6.3e-23
comp15605_c0_seq2	PF00664.20^ABC_membrane^ABC transporter transmembrane region^37-307^E:1.4e-53`PF00005.24^ABC_tran^ABC transporter^377-525^E:7e-31`PF00664.20^ABC_membrane^ABC transporter transmembrane region^715-986^E:1e-47`PF00005.24^ABC_tran^ABC transporter^1052-1201^E:2.3e-32
comp15656_c0_seq1	PF00686.16^CBM_20^Starch binding domain^110-194^E:7.9e-20
comp15656_c0_seq1	PF00686.16^CBM_20^Starch binding domain^110-194^E:7.9e-20
comp13132_c0_seq2	PF00847.17^AP2^AP2 domain^28-76^E:6.8e-13
comp3365_c0_seq1	PF01161.17^PBP^Phosphatidylethanolamine-binding protein^53-156^E:5.5e-16
comp3580_c0_seq1	PF01161.17^PBP^Phosphatidylethanolamine-binding protein^54-172^E:1e-20
comp15636_c0_seq1	PF01679.14^Pmp3^Proteolipid membrane potential modulator^6-53^E:1.1e-19
comp4121_c0_seq1	PF01679.14^Pmp3^Proteolipid membrane potential modulator^6-53^E:1.1e-19
comp4121_c0_seq1	PF01679.14^Pmp3^Proteolipid membrane potential modulator^6-53^E:1.1e-19
comp14476_c0_seq1	PF01764.22^Lipase_3^Lipase (class 3)^218-391^E:1.3e-37
comp16065_c0_seq1	PF02114.13^Phosducin^Phosducin^92-174^E:7.2e-05`PF00085.17^Thioredoxin^Thioredoxin^96-174^E:2.1e-13
comp16243_c0_seq1	PF02181.20^FH2^Formin Homology 2 Domain^68-470^E:5.9e-105
comp3451_c0_seq1	PF02353.17^CMAS^Mycolic acid cyclopropane synthetase^48-255^E:1.2e-10`PF01209.15^Ubie_methyltran^ubiE/COQ5 methyltransferase family^92-203^E:1.6e-06`PF13489.3^Methyltransf_23^Methyltransferase domain^96-255^E:5.8e-10`PF13847.3^Methyltransf_31^Methyltransferase domain^102-211^E:1.7e-12`PF13649.3^Methyltransf_25^Methyltransferase domain^106-200^E:5.8e-14`PF08241.9^Methyltransf_11^Methyltransferase …
comp3451_c0_seq1	PF02353.17^CMAS^Mycolic acid cyclopropane synthetase^48-255^E:1.2e-10`PF01209.15^Ubie_methyltran^ubiE/COQ5 methyltransferase family^92-203^E:1.6e-06`PF13489.3^Methyltransf_23^Methyltransferase domain^96-255^E:5.8e-10`PF13847.3^Methyltransf_31^Methyltransferase domain^102-211^E:1.7e-12`PF13649.3^Methyltransf_25^Methyltransferase domain^106-200^E:5.8e-14`PF08241.9^Methyltransf_11^Methyltransferase …
comp15334_c0_seq5	PF02458.12^Transferase^Transferase family^45-471^E:7.1e-87
comp13143_c0_seq1	PF02496.13^ABA_WDS^ABA/WDS induced protein^23-93^E:1.2e-27
comp3387_c0_seq1	PF02496.13^ABA_WDS^ABA/WDS induced protein^38-110^E:1.3e-26
comp3387_c0_seq1	PF02496.13^ABA_WDS^ABA/WDS induced protein^38-110^E:1.3e-26
comp14280_c0_seq3	PF02496.13^ABA_WDS^ABA/WDS induced protein^38-112^E:1.6e-22`PF12868.4^DUF3824^Domain of unknwon function (DUF3824)^77-112^E:0.57
comp14280_c0_seq3	PF02496.13^ABA_WDS^ABA/WDS induced protein^38-112^E:1.6e-22`PF12868.4^DUF3824^Domain of unknwon function (DUF3824)^77-112^E:0.57
comp12111_c0_seq1	PF02678.13^Pirin^Pirin^17-120^E:5.1e-27`PF07883.8^Cupin_2^Cupin domain^50-118^E:1.5e-06
comp13513_c0_seq2	PF02809.17^UIM^Ubiquitin interaction motif^1-13^E:0.19`PF02809.17^UIM^Ubiquitin interaction motif^37-42^E:2200
comp13513_c0_seq2	PF02809.17^UIM^Ubiquitin interaction motif^1-13^E:0.19`PF02809.17^UIM^Ubiquitin interaction motif^37-42^E:2200
comp3729_c0_seq1	PF02893.17^GRAM^GRAM domain^125-207^E:1.4e-14
comp3712_c0_seq1	PF02893.17^GRAM^GRAM domain^197-274^E:8e-14
comp13122_c1_seq2	PF02917.11^Pertussis_S1^Pertussis toxin, subunit 1^38-97^E:2.6e-06
comp13122_c1_seq2	PF02917.11^Pertussis_S1^Pertussis toxin, subunit 1^38-97^E:2.6e-06
comp16521_c0_seq1	PF03729.10^DUF308^Short repeat of unknown function (DUF308)^51-120^E:0.0064
comp3543_c0_seq1	PF03760.12^LEA_1^Late embryogenesis abundant (LEA) group 1^10-75^E:2e-12
comp3543_c0_seq1	PF03760.12^LEA_1^Late embryogenesis abundant (LEA) group 1^10-75^E:2e-12
comp13120_c0_seq1	PF03807.14^F420_oxidored^NADP oxidoreductase coenzyme F420-dependent^23-120^E:5.9e-09`PF03446.12^NAD_binding_2^NAD binding domain of 6-phosphogluconate dehydrogenase^24-123^E:0.00028
comp15192_c0_seq3	PF03945.11^Endotoxin_N^delta endotoxin, N-terminal domain^86-158^E:0.00027
comp15192_c0_seq3	PF03945.11^Endotoxin_N^delta endotoxin, N-terminal domain^86-158^E:0.00027
comp15192_c0_seq4	PF03945.11^Endotoxin_N^delta endotoxin, N-terminal domain^86-176^E:9.9e-05
comp15192_c0_seq4	PF03945.11^Endotoxin_N^delta endotoxin, N-terminal domain^86-176^E:9.9e-05
comp8217_c0_seq1	PF04117.9^Mpv17_PMP22^Mpv17 / PMP22 family^336-397^E:7.1e-17
comp8217_c0_seq1	PF04117.9^Mpv17_PMP22^Mpv17 / PMP22 family^336-397^E:7.1e-17
comp6404_c0_seq1	PF04398.9^DUF538^Protein of unknown function, DUF538^34-145^E:1.9e-23
comp6404_c0_seq1	PF04398.9^DUF538^Protein of unknown function, DUF538^34-145^E:1.9e-23
comp16266_c0_seq1	PF04749.14^PLAC8^PLAC8 family^10-123^E:3.1e-19
comp16266_c0_seq1	PF04749.14^PLAC8^PLAC8 family^10-123^E:3.1e-19
comp14185_c0_seq1	PF04969.13^CS^CS domain^46-137^E:1.4e-05`PF00011.18^HSP20^Hsp20/alpha crystallin family^48-151^E:1.8e-27
comp14185_c0_seq1	PF04969.13^CS^CS domain^46-137^E:1.4e-05`PF00011.18^HSP20^Hsp20/alpha crystallin family^48-151^E:1.8e-27
comp15713_c0_seq1	PF05001.10^RNA_pol_Rpb1_R^RNA polymerase Rpb1 C-terminal repeat^8-17^E:1.5
comp15713_c0_seq1	PF05001.10^RNA_pol_Rpb1_R^RNA polymerase Rpb1 C-terminal repeat^8-17^E:1.5
comp12341_c0_seq3	PF05495.9^zf-CHY^CHY zinc finger^89-163^E:2.3e-20`PF14634.3^zf-RING_5^zinc-RING finger domain^217-262^E:8e-08`PF13639.3^zf-RING_2^Ring finger domain^217-260^E:9.2e-07`PF13445.3^zf-RING_UBOX^RING-type zinc-finger^218-258^E:2.7e-06`PF14599.3^zinc_ribbon_6^Zinc-ribbon^265-323^E:9.2e-27
comp12341_c0_seq3	PF05495.9^zf-CHY^CHY zinc finger^89-163^E:2.3e-20`PF14634.3^zf-RING_5^zinc-RING finger domain^217-262^E:8e-08`PF13639.3^zf-RING_2^Ring finger domain^217-260^E:9.2e-07`PF13445.3^zf-RING_UBOX^RING-type zinc-finger^218-258^E:2.7e-06`PF14599.3^zinc_ribbon_6^Zinc-ribbon^265-323^E:9.2e-27
comp15188_c0_seq1	PF05724.8^TPMT^Thiopurine S-methyltransferase (TPMT)^67-248^E:5.6e-46`PF08241.9^Methyltransf_11^Methyltransferase domain^105-201^E:8.3e-08`PF13847.3^Methyltransf_31^Methyltransferase domain^106-202^E:2.3e-12`PF13649.3^Methyltransf_25^Methyltransferase domain^107-198^E:1.5e-11`PF08242.9^Methyltransf_12^Methyltransferase domain^107-200^E:1.1e-07
comp11769_c0_seq1	PF06911.9^Senescence^Senescence-associated protein^279-447^E:3.5e-42
comp11769_c0_seq1	PF06911.9^Senescence^Senescence-associated protein^279-447^E:3.5e-42
comp6112_c0_seq1	PF07671.8^DUF1601^Protein of unknown function (DUF1601)^15-34^E:0.042
comp15114_c1_seq2	PF08100.8^Dimerisation^Dimerisation domain^42-88^E:2.7e-08`PF00891.15^Methyltransf_2^O-methyltransferase^140-351^E:1.6e-64
comp6295_c0_seq1	PF08240.9^ADH_N^Alcohol dehydrogenase GroES-like domain^49-173^E:1.8e-25
comp6295_c0_seq1	PF08240.9^ADH_N^Alcohol dehydrogenase GroES-like domain^49-173^E:1.8e-25
comp12425_c0_seq1	PF08392.9^FAE1_CUT1_RppA^FAE1/Type III polyketide synthase-like protein^118-404^E:1.6e-130`PF08541.7^ACP_syn_III_C^3-Oxoacyl-[acyl-carrier-protein (ACP)] synthase III C terminal^423-504^E:4.9e-11`PF02797.12^Chal_sti_synt_C^Chalcone and stilbene synthases, C-terminal domain^426-504^E:4.4e-08
comp12425_c0_seq1	PF08392.9^FAE1_CUT1_RppA^FAE1/Type III polyketide synthase-like protein^118-404^E:1.6e-130`PF08541.7^ACP_syn_III_C^3-Oxoacyl-[acyl-carrier-protein (ACP)] synthase III C terminal^423-504^E:4.9e-11`PF02797.12^Chal_sti_synt_C^Chalcone and stilbene synthases, C-terminal domain^426-504^E:4.4e-08
comp16150_c0_seq1	PF08392.9^FAE1_CUT1_RppA^FAE1/Type III polyketide synthase-like protein^78-363^E:3.3e-130`PF08541.7^ACP_syn_III_C^3-Oxoacyl-[acyl-carrier-protein (ACP)] synthase III C terminal^380-461^E:5e-10`PF02797.12^Chal_sti_synt_C^Chalcone and stilbene synthases, C-terminal domain^383-463^E:1.2e-08
comp15792_c0_seq2	PF08392.9^FAE1_CUT1_RppA^FAE1/Type III polyketide synthase-like protein^97-384^E:2.7e-127`PF08541.7^ACP_syn_III_C^3-Oxoacyl-[acyl-carrier-protein (ACP)] synthase III C terminal^401-482^E:3.1e-11`PF02797.12^Chal_sti_synt_C^Chalcone and stilbene synthases, C-terminal domain^404-483^E:9.6e-10
comp15792_c0_seq2	PF08392.9^FAE1_CUT1_RppA^FAE1/Type III polyketide synthase-like protein^97-384^E:2.7e-127`PF08541.7^ACP_syn_III_C^3-Oxoacyl-[acyl-carrier-protein (ACP)] synthase III C terminal^401-482^E:3.1e-11`PF02797.12^Chal_sti_synt_C^Chalcone and stilbene synthases, C-terminal domain^404-483^E:9.6e-10
comp15815_c0_seq1	PF08881.7^CVNH^CVNH domain^54-148^E:1.6e-13
comp15815_c0_seq1	PF08881.7^CVNH^CVNH domain^54-148^E:1.6e-13
comp11793_c0_seq1	PF10346.6^Con-6^Conidiation protein 6^37-66^E:1.2e-10
comp14201_c0_seq3	PF11034.5^DUF2823^Protein of unknown function (DUF2823)^1-67^E:1.8e-31
comp14201_c0_seq3	PF11034.5^DUF2823^Protein of unknown function (DUF2823)^1-67^E:1.8e-31
comp13180_c0_seq1	PF11034.5^DUF2823^Protein of unknown function (DUF2823)^1-67^E:2.6e-28
comp13938_c0_seq2	PF11034.5^DUF2823^Protein of unknown function (DUF2823)^1-67^E:4.8e-31
comp13139_c1_seq1	PF11034.5^DUF2823^Protein of unknown function (DUF2823)^19-86^E:6.5e-26
comp13139_c1_seq1	PF11034.5^DUF2823^Protein of unknown function (DUF2823)^19-86^E:6.5e-26
comp12184_c0_seq1	PF11034.5^DUF2823^Protein of unknown function (DUF2823)^27-93^E:6.1e-30
comp13938_c0_seq1	PF11034.5^DUF2823^Protein of unknown function (DUF2823)^34-100^E:3.1e-29
comp13938_c0_seq1	PF11034.5^DUF2823^Protein of unknown function (DUF2823)^34-100^E:3.1e-29
comp16522_c0_seq1	PF11160.5^DUF2945^Protein of unknown function (DUF2945)^8-66^E:1.2e-15
comp16522_c0_seq1	PF11160.5^DUF2945^Protein of unknown function (DUF2945)^8-66^E:1.2e-15
comp13948_c0_seq1	PF11703.5^UPF0506^UPF0506^13-37^E:3e-05
comp13948_c0_seq1	PF11703.5^UPF0506^UPF0506^13-37^E:3e-05
comp13060_c0_seq1	PF11960.5^DUF3474^Domain of unknown function (DUF3474)^13-60^E:7.5e-24`PF00487.21^FA_desaturase^Fatty acid desaturase^67-321^E:7.2e-34
comp12473_c0_seq2	PF12146.5^Hydrolase_4^Serine aminopeptidase, S33^33-272^E:2.9e-64`PF00561.17^Abhydrolase_1^alpha/beta hydrolase fold^38-157^E:4.6e-09`PF12697.4^Abhydrolase_6^Alpha/beta hydrolase family^38-270^E:4.1e-08`PF07859.10^Abhydrolase_3^alpha/beta hydrolase fold^87-270^E:0.00011
comp15801_c0_seq1	PF12734.4^CYSTM^Cysteine-rich TM module stress tolerance^15-49^E:1.1e-09
comp14561_c0_seq1	PF12734.4^CYSTM^Cysteine-rich TM module stress tolerance^16-56^E:1.7e-10
comp14561_c0_seq1	PF12734.4^CYSTM^Cysteine-rich TM module stress tolerance^16-56^E:1.7e-10
comp8711_c0_seq1	PF12734.4^CYSTM^Cysteine-rich TM module stress tolerance^48-83^E:7.9e-15
comp8711_c0_seq1	PF12734.4^CYSTM^Cysteine-rich TM module stress tolerance^48-83^E:7.9e-15
comp14326_c0_seq1	PF13417.3^GST_N_3^Glutathione S-transferase, N-terminal domain^100-169^E:2.7e-18`PF02798.17^GST_N^Glutathione S-transferase, N-terminal domain^100-163^E:4.4e-05`PF13409.3^GST_N_2^Glutathione S-transferase, N-terminal domain^101-164^E:3.6e-13`PF00043.22^GST_C^Glutathione S-transferase, C-terminal domain^182-272^E:0.00018`PF13410.3^GST_C_2^Glutathione S-transferase, C-terminal domain^202-266^E:5.4e…
comp15530_c0_seq18	PF13426.4^PAS_9^PAS domain^72-161^E:1.5e-17`PF13426.4^PAS_9^PAS domain^321-415^E:1.3e-18`PF00989.22^PAS^PAS fold^325-413^E:3.2e-07
comp13788_c0_seq3	PF14144.3^DOG1^Seed dormancy control^26-97^E:1.2e-15
comp13788_c0_seq3	PF14144.3^DOG1^Seed dormancy control^26-97^E:1.2e-15
comp7262_c0_seq2	PF14144.3^DOG1^Seed dormancy control^27-93^E:6.4e-08
comp7262_c0_seq2	PF14144.3^DOG1^Seed dormancy control^27-93^E:6.4e-08
comp13762_c0_seq1	PF14144.3^DOG1^Seed dormancy control^28-103^E:2.1e-27
comp13762_c0_seq1	PF14144.3^DOG1^Seed dormancy control^28-103^E:2.1e-27
comp5380_c0_seq1	PF14226.3^DIOX_N^non-haem dioxygenase in morphine synthesis N-terminal^103-212^E:5e-24`PF03171.17^2OG-FeII_Oxy^2OG-Fe(II) oxygenase superfamily^259-354^E:2.4e-22
comp15124_c0_seq3	PF14363.3^AAA_assoc^Domain associated at C-terminal with AAA^43-137^E:3.1e-13`PF00004.26^AAA^ATPase family associated with various cellular activities (AAA)^259-397^E:3.7e-14
comp6112_c0_seq1	PF14368.3^LTP_2^Probable lipid transfer^11-102^E:2.7e-10
comp8183_c0_seq1	PF14368.3^LTP_2^Probable lipid transfer^28-102^E:7.9e-11`PF00234.19^Tryp_alpha_amyl^Protease inhibitor/seed storage/LTP family^35-102^E:2.7e-06
comp8183_c0_seq1	PF14368.3^LTP_2^Probable lipid transfer^28-102^E:7.9e-11`PF00234.19^Tryp_alpha_amyl^Protease inhibitor/seed storage/LTP family^35-102^E:2.7e-06
comp3607_c0_seq1	PF14368.3^LTP_2^Probable lipid transfer^58-142^E:5.9e-11`PF00234.19^Tryp_alpha_amyl^Protease inhibitor/seed storage/LTP family^71-142^E:1.3e-07
comp1_c1_seq1		0	0	17.775	10.26240103	5.925	1.732050808	-0.577350269	-0.577350269	1.154700538	-0.641501739	1.71677663	2.12E-13	2	0.007587137
comp10002_c0_seq2		3.82	9.352	0	4.702044378	4.390666667	1.070918094	-0.121365649	1.055143877	-0.933778228	0.009388509	-1.578811582	-1.69E-13	6	0.343608214
comp10003_c0_seq2		0	2.673	0	1.54325727	0.891	1.732050808	-0.577350269	1.154700538	-0.577350269	-0.675651164	-1.34392916	-1.13E-13	6	0.000138447
comp10004_c0_seq1		0	0.354	1.216	0.625435315	0.523333333	1.195099328	-0.836750533	-0.270744758	1.107495292	-1.036135156	1.408674987	1.96E-13	2	0.100848493
comp10004_c0_seq4		0	1.954	0	1.128142426	0.651333333	1.732050808	-0.577350269	1.154700538	-0.577350269	-0.675651164	-1.34392916	-1.13E-13	6	0.000138447
comp10006_c0_seq1		16.15	0	0	9.324206847	5.383333333	1.732050808	1.154700538	-0.577350269	-0.577350269	1.953155324	0.15632501	-7.13E-14	3	0.001218724
comp10007_c0_seq2		12.733	1.621	1.819	6.359129186	5.391	1.179582487	1.154560599	-0.592848469	-0.56171213	1.953251256	0.183837943	-6.83E-14	3	0.002737052
comp10015_c0_seq1		8.808	18.435	61.798	28.22814493	29.68033333	0.951072369	-0.739415693	-0.39837309	1.137788783	-0.887808695	1.546515323	2.05E-13	2	0.024361835
comp10016_c0_seq2		0	4.241	0	2.448542492	1.413666667	1.732050808	-0.577350269	1.154700538	-0.577350269	-0.675651164	-1.34392916	-1.12E-13	6	0.000138447
comp10017_c0_seq1		0	5.476	1.382	2.847728217	2.286	1.245725379	-0.802745145	1.120191169	-0.317446024	-1.012618144	-1.079883311	-6.92E-14	6	0.117828405
comp10018_c0_seq1		0.651	3.983	0.642	1.926334429	1.758666667	1.095338	-0.575012651	1.154697388	-0.579684737	-0.672149289	-1.346029616	-1.13E-13	6	0.0001576
comp1002_c0_seq1		0	1.836	4.115	2.06147043	1.983666667	1.039222196	-0.962258123	-0.071631717	1.03388984	-1.228074532	1.169895666	1.80E-13	2	0.313402144
comp10024_c0_seq2		0	1.954	0	1.128142426	0.651333333	1.732050808	-0.577350269	1.154700538	-0.577350269	-0.675651164	-1.34392916	-1.13E-13	6	0.000138447
comp10025_c0_seq4		0	0	1.333	0.769607909	0.444333333	1.732050808	-0.577350269	-0.577350269	1.154700538	-0.641501739	1.71677663	2.11E-13	2	0.007587137
comp10030_c0_seq2		2.7	0	0	1.558845727	0.9	1.732050808	1.154700538	-0.577350269	-0.577350269	1.953155324	0.15632501	-7.13E-14	3	0.001218724
comp10032_c0_seq1		0	0	3.629	2.095204127	1.209666667	1.732050808	-0.577350269	-0.577350269	1.154700538	-0.641501739	1.71677663	2.12E-13	2	0.007587137
comp10032_c0_seq2		0	2.706	0	1.562309828	0.902	1.732050808	-0.577350269	1.154700538	-0.577350269	-0.675651164	-1.34392916	-1.12E-13	6	0.000138447
comp10033_c0_seq1		1.742	4.638	0	2.342805441	2.126666667	1.101632652	-0.164190615	1.071934225	-0.907743609	-0.055095444	-1.569899618	-1.65E-13	6	0.285803131
comp10034_c0_seq1		10.454	0	4.349	5.251522668	4.934333333	1.064282105	1.051060238	-0.939600502	-0.111459737	1.805041655	0.889829508	1.35E-14	3	0.381449257
comp10034_c0_seq4		0	2.115	0	1.221095819	0.705	1.732050808	-0.577350269	1.154700538	-0.577350269	-0.675651164	-1.34392916	-1.13E-13	6	0.000138447
comp10038_c0_seq1		4.902	0.612	0	2.671087419	1.838	1.453257573	1.147098361	-0.458989096	-0.688109265	1.939433434	-0.045981929	-9.23E-14	3	0.019405337
comp10043_c0_seq2		1.206	1.825	6.411	2.843313267	3.147333333	0.903403919	-0.682771524	-0.46506776	1.147839285	-0.801639297	1.613339158	2.08E-13	2	0.004846041
comp10044_c0_seq1		0	1.525	2.763	1.383982057	1.429333333	0.968271028	-1.032768688	0.06912421	0.963644478	-1.336476358	0.984690847	1.65E-13	2	0.528109215
comp10044_c0_seq3		1.273	3.951	12.589	5.913805656	5.937666667	0.995981416	-0.78877578	-0.335937091	1.12471287	-0.962982386	1.480654554	2.01E-13	2	0.055608669
comp10046_c0_seq2		0	5.325	1.654	2.725422964	2.326333333	1.171553072	-0.853567818	1.100257357	-0.246689539	-1.08835881	-0.998870758	-5.73E-14	6	0.186093205
comp10046_c0_seq3		9.717	0	4.874	4.858508242	4.863666667	0.998939396	0.998934877	-1.00106173	0.002126853	1.728168292	1.045398756	3.36E-14	3	0.564600816
comp10050_c0_seq2		0.689	12.057	4.796	5.756460052	5.847333333	0.984459022	-0.896094698	1.078730089	-0.182635391	-1.151640744	-0.922516317	-4.65E-14	6	0.259858971
comp10054_c0_seq2		0	1.761	0	1.016713824	0.587	1.732050808	-0.577350269	1.154700538	-0.577350269	-0.675651164	-1.34392916	-1.13E-13	6	0.000138447
comp10057_c0_seq1		3.705	35.001	68.365	32.33551121	35.69033333	0.906001939	-0.989170486	-0.021318152	1.010488637	-1.269381941	1.105232677	1.75E-13	2	0.38410491
comp1006_c0_seq1		1.101	0	0.477	0.552133136	0.526	1.049682768	1.041415489	-0.952668778	-0.088746711	1.790851227	0.921611666	1.75E-14	3	0.41545133
comp1006_c0_seq2		3.054	1.417	0	1.528320102	1.490333333	1.025488773	1.023127724	-0.047982967	-0.975144756	1.745618732	-0.660582062	-1.49E-13	3	0.417692132
comp10067_c0_seq2		0	1.836	0	1.060015094	0.612	1.732050808	-0.577350269	1.154700538	-0.577350269	-0.675651164	-1.34392916	-1.13E-13	6	0.000138447
comp10076_c0_seq2		1.943	0	0.321	1.041567249	0.754666667	1.380168616	1.14090889	-0.724549152	-0.416359738	1.935397276	0.428865325	-4.15E-14	3	0.058444905
comp1008_c0_seq2		0	0	9.184	5.302384872	3.061333333	1.732050808	-0.577350269	-0.577350269	1.154700538	-0.641501739	1.71677663	2.12E-13	2	0.007587137
comp10082_c0_seq3		0	2.695	0	1.555958975	0.898333333	1.732050808	-0.577350269	1.154700538	-0.577350269	-0.675651164	-1.34392916	-1.12E-13	6	0.000138447
comp10086_c0_seq4		0	4.241	0	2.448542492	1.413666667	1.732050808	-0.577350269	1.154700538	-0.577350269	-0.675651164	-1.34392916	-1.12E-13	6	0.000138447
comp10087_c0_seq1		0	0	2.335	1.348112879	0.778333333	1.732050808	-0.577350269	-0.577350269	1.154700538	-0.641501739	1.71677663	2.11E-13	2	0.007587137
comp10087_c0_seq2		1.934	0.193	0	1.065261001	0.709	1.502483781	1.149952921	-0.484388333	-0.665564589	1.944210416	-0.003670707	-8.79E-14	3	0.011301287
comp10087_c0_seq3		0	0	4.612	2.662739442	1.537333333	1.732050808	-0.577350269	-0.577350269	1.154700538	-0.641501739	1.71677663	2.12E-13	2	0.007587137
comp10091_c0_seq2		3.284	0	2.238	1.677667826	1.840666667	0.911445758	0.860321281	-1.097157994	0.236836713	1.522416179	1.340091152	7.43E-14	3	1.047134938
comp10099_c0_seq1		0	6.936	15.07	7.542932144	7.335333333	1.02830121	-0.972477704	-0.052941393	1.025419097	-1.243752231	1.146075104	1.78E-13	2	0.338880056
comp10099_c0_seq3		0	0	2.393	1.381599194	0.797666667	1.732050808	-0.577350269	-0.577350269	1.154700538	-0.641501739	1.71677663	2.11E-13	2	0.007587137
comp10102_c0_seq2		3.188	0	2.072	1.617713613	1.753333333	0.92265035	0.886848361	-1.083834196	0.196985835	1.561891739	1.292647711	6.71E-14	3	0.955129536
comp10106_c0_seq1		6.098	0	3.055	3.049001968	3.051	0.999345122	0.999343402	-1.000655307	0.001311905	1.72877226	1.044312515	3.33E-14	3	0.563170431
comp10106_c0_seq2		0	2.104	9.534	5.008806777	3.879333333	1.291151429	-0.774502492	-0.354442368	1.12894486	-0.941235778	1.500496024	2.02E-13	2	0.045086108
comp10108_c0_seq1		0	0	8.289	4.785656381	2.763	1.732050808	-0.577350269	-0.577350269	1.154700538	-0.641501739	1.71677663	2.11E-13	2	0.007587137
comp10109_c0_seq1		0	0	15.693	9.060357774	5.231	1.732050808	-0.577350269	-0.577350269	1.154700538	-0.641501739	1.71677663	2.12E-13	2	0.007587137
comp10109_c0_seq3		0	0	20.713	11.95865613	6.904333333	1.732050808	-0.577350269	-0.577350269	1.154700538	-0.641501739	1.71677663	2.12E-13	2	0.007587137
comp1011_c0_seq2		2.748	0	0	1.58655854	0.916	1.732050808	1.154700538	-0.577350269	-0.577350269	1.953155324	0.15632501	-7.14E-14	3	0.001218724
comp10122_c0_seq3		0	1.492	0	0.861406602	0.497333333	1.732050808	-0.577350269	1.154700538	-0.577350269	-0.675651164	-1.34392916	-1.13E-13	6	0.000138447
comp10124_c0_seq3		0	2.147	3.804	1.907252561	1.983666667	0.961478354	-1.040065016	0.08563802	0.954426996	-1.347732036	0.962082765	1.63E-13	2	0.556753436
comp10125_c0_seq1		0	8.858	2.267	4.60153478	3.708333333	1.240863312	-0.805890537	1.119119362	-0.313228825	-1.017308891	-1.075155552	-6.84E-14	6	0.121497414
comp10125_c0_seq4		0	0	7.365	4.252184733	2.455	1.732050808	-0.577350269	-0.577350269	1.154700538	-0.641501739	1.71677663	2.11E-13	2	0.007587137
comp10127_c0_seq2		0	1.514	0	0.874108308	0.504666667	1.732050808	-0.577350269	1.154700538	-0.577350269	-0.675651164	-1.34392916	-1.12E-13	6	0.000138447
comp1013_c0_seq1		5.974	1.761	0.992	2.682071774	2.909	0.921990984	1.142773296	-0.428027322	-0.714745973	1.932343926	-0.096797889	-9.74E-14	3	0.032187734
comp10140_c0_seq1		2.48	0	1.401	1.243479125	1.293666667	0.961205198	0.954043626	-1.040360583	0.086316956	1.661694856	1.155287479	4.82E-14	3	0.721421301
comp10149_c0_seq2		33.651	0	16.86	16.82551179	16.837	0.999317681	0.999315813	-1.000682785	0.001366972	1.728731473	1.044385927	3.34E-14	3	0.563267031
comp1015_c0_seq1		0	0	13.358	7.712244896	4.452666667	1.732050808	-0.577350269	-0.577350269	1.154700538	-0.641501739	1.71677663	2.11E-13	2	0.007587137
comp10159_c0_seq3		0	1.288	5.837	3.06656469	2.375	1.291185133	-0.774482276	-0.354468309	1.128950585	-0.941204982	1.500523651	2.02E-13	2	0.045072093
comp1016_c0_seq1		0	0.837	5.672	3.06184525	2.169666667	1.411205369	-0.708614084	-0.435249517	1.143863601	-0.840940024	1.583929625	2.07E-13	2	0.011739077
comp10161_c0_seq2		0	0	4.427	2.555929642	1.475666667	1.732050808	-0.577350269	-0.577350269	1.154700538	-0.641501739	1.71677663	2.12E-13	2	0.007587137
comp10161_c0_seq3		5.629	0	0	3.249904665	1.876333333	1.732050808	1.154700538	-0.577350269	-0.577350269	1.953155324	0.15632501	-7.13E-14	3	0.001218724
comp10163_c0_seq3		0.134	0.011	4.242	2.408047411	1.462333333	1.646715804	-0.551622583	-0.602701312	1.154323895	-0.602461172	1.738395669	2.12E-13	2	0.015020838
comp10163_c0_seq4		5.907	1.535	0	3.064943121	2.480666667	1.235532029	1.117910904	-0.308542974	-0.809367929	1.892743643	-0.285539394	-1.16E-13	3	0.109583294
comp10164_c0_seq1		0	0.999	0	0.576772919	0.333	1.732050808	-0.577350269	1.154700538	-0.577350269	-0.675651164	-1.34392916	-1.12E-13	6	0.000138447
comp10165_c0_seq1		4.978	2.19	0.496	2.263143242	2.554666667	0.885885925	1.070782127	-0.161132826	-0.9096493	1.819237147	-0.50356817	-1.36E-13	3	0.261588083
comp1017_c0_seq1		4.882	0	2.442	2.441000068	2.441333333	0.999863491	0.999863416	-1.000136528	0.000273112	1.729541026	1.042927286	3.31E-14	3	0.561349591
comp10174_c0_seq1		2.106	0	1.051	1.053000633	1.052333333	1.000634114	1.00063251	-0.999366287	-0.001266223	1.730677962	1.040873297	3.32E-14	3	0.55865639
comp10176_c0_seq1		141.696	33.949	35.481	61.77025883	70.37533333	0.877725986	1.15461175	-0.589706665	-0.564905085	1.953265938	0.17823998	-6.90E-14	3	0.002351002
comp10184_c0_seq1		0	8.654	0	4.99638923	2.884666667	1.732050808	-0.577350269	1.154700538	-0.577350269	-0.675651164	-1.34392916	-1.13E-13	6	0.000138447
comp10185_c0_seq1		0	0	2.617	1.510925654	0.872333333	1.732050808	-0.577350269	-0.577350269	1.154700538	-0.641501739	1.71677663	2.11E-13	2	0.007587137
comp10186_c0_seq1		0	0	19.983	11.53719043	6.661	1.732050808	-0.577350269	-0.577350269	1.154700538	-0.641501739	1.71677663	2.12E-13	2	0.007587137
comp10187_c0_seq2		0	0	2.724	1.572702133	0.908	1.732050808	-0.577350269	-0.577350269	1.154700538	-0.641501739	1.71677663	2.12E-13	2	0.007587137
comp1019_c0_seq1		0	6.367	0	3.675989164	2.122333333	1.732050808	-0.577350269	1.154700538	-0.577350269	-0.675651164	-1.34392916	-1.13E-13	6	0.000138447
comp10193_c0_seq1		0	0	15.654	9.037841114	5.218	1.732050808	-0.577350269	-0.577350269	1.154700538	-0.641501739	1.71677663	2.12E-13	2	0.007587137
comp10196_c0_seq2		0	0	5.584	3.223923903	1.861333333	1.732050808	-0.577350269	-0.577350269	1.154700538	-0.641501739	1.71677663	2.11E-13	2	0.007587137
comp10215_c0_seq1		0	49.571	17.288	25.16065405	22.28633333	1.128972347	-0.885761288	1.084418021	-0.198656733	-1.136273171	-0.941877107	-4.91E-14	6	0.240365372
comp10215_c0_seq2		0	0	8.347	4.819142697	2.782333333	1.732050808	-0.577350269	-0.577350269	1.154700538	-0.641501739	1.71677663	2.12E-13	2	0.007587137
comp10217_c0_seq2		6.405	0	2.967	3.205385	3.124	1.026051537	1.02358999	-0.974609914	-0.048980076	1.764580762	0.97644331	2.46E-14	3	0.478146134
comp10220_c0_seq3		0	17.952	0	10.36459203	5.984	1.732050808	-0.577350269	1.154700538	-0.577350269	-0.675651164	-1.34392916	-1.12E-13	6	0.000138447
comp10220_c0_seq4		0	7.29	1.469	3.855431277	2.919666667	1.32050392	-0.757286658	1.133552389	-0.376265731	-0.944783584	-1.144448699	-7.90E-14	6	0.072112547
comp10228_c0_seq1		4.729	1.192	0.671	2.207909041	2.197333333	1.004812974	1.1466354	-0.455332767	-0.691302633	1.938667818	-0.052025932	-9.29E-14	3	0.020750674
comp10229_c0_seq1		9.219	1.278	0.486	4.829631352	3.661	1.319210968	1.150812473	-0.493412401	-0.657400072	1.945675967	0.011501324	-8.65E-14	3	0.008953163
comp10251_c0_seq1		0	0	6.343	3.662132757	2.114333333	1.732050808	-0.577350269	-0.577350269	1.154700538	-0.641501739	1.71677663	2.11E-13	2	0.007587137
comp10259_c0_seq3		16.428	4.359	3.191	7.328519109	7.992666667	0.916905385	1.15102836	-0.495825502	-0.655202858	1.946046949	0.015571015	-8.62E-14	3	0.008373216
comp10260_c0_seq1		2.183	5.841	0	2.951376346	2.674666667	1.103455762	-0.166588943	1.072832795	-0.906243852	-0.058705918	-1.569326762	-1.65E-13	6	0.282709192
comp10260_c0_seq2		0	1.943	4.378	2.193602744	2.107	1.041102394	-0.960520315	-0.074762853	1.035283169	-1.225409517	1.173863056	1.80E-13	2	0.309225028
comp1027_c0_seq1		5.447	0	0	3.144826916	1.815666667	1.732050808	1.154700538	-0.577350269	-0.577350269	1.953155324	0.15632501	-7.12E-14	3	0.001218724
comp1028_c0_seq1		0	0	2.821	1.628705109	0.940333333	1.732050808	-0.577350269	-0.577350269	1.154700538	-0.641501739	1.71677663	2.11E-13	2	0.007587137
comp10282_c0_seq1		6.52	0	0	3.764323755	2.173333333	1.732050808	1.154700538	-0.577350269	-0.577350269	1.953155324	0.15632501	-7.12E-14	3	0.001218724
comp10288_c0_seq1		2.949	0	14.195	7.490740306	5.714666667	1.310792167	-0.369211393	-0.762897448	1.132108842	-0.32604602	1.857138956	2.12E-13	2	0.132186334
comp10288_c0_seq3		0.029	15.686	0	9.047956362	5.238333333	1.727258612	-0.575746956	1.154699056	-0.5789521	-0.67324933	-1.345371008	-1.13E-13	6	0.000149255
comp10288_c0_seq4		0.23	12.444	0	7.119080371	4.224666667	1.685122386	-0.561121164	1.154549872	-0.593428708	-0.651336573	-1.358284159	-1.15E-13	6	0.000713645
comp103_c0_seq1		0	9.652	20.703	10.35937509	10.11833333	1.023822279	-0.976732017	-0.045015585	1.021747603	-1.250281569	1.135902242	1.77E-13	2	0.349965167
comp1030_c0_seq1		0	0	3.395	1.960104164	1.131666667	1.732050808	-0.577350269	-0.577350269	1.154700538	-0.641501739	1.71677663	2.11E-13	2	0.007587137
comp1031_c0_seq1		0	6.549	0	3.781066913	2.183	1.732050808	-0.577350269	1.154700538	-0.577350269	-0.675651164	-1.34392916	-1.12E-13	6	0.000138447
comp10314_c0_seq2		2.671	0	1.596	1.343942087	1.422333333	0.944885461	0.929107496	-1.058329334	0.129221838	1.62469416	1.209505684	5.54E-14	3	0.808273225
comp10316_c0_seq3		0	0	1.177	0.679541267	0.392333333	1.732050808	-0.577350269	-0.577350269	1.154700538	-0.641501739	1.71677663	2.12E-13	2	0.007587137
comp10318_c0_seq4		0	2.684	0.516	1.42421534	1.066666667	1.335201881	-0.748950413	1.135596064	-0.386645651	-0.932335966	-1.155570425	-8.10E-14	6	0.065124977
comp10318_c0_seq6		0.938	0	0	0.541554552	0.312666667	1.732050808	1.154700538	-0.577350269	-0.577350269	1.953155324	0.15632501	-7.13E-14	3	0.001218724
comp10325_c0_seq1		0	1.997	0	1.152968488	0.665666667	1.732050808	-0.577350269	1.154700538	-0.577350269	-0.675651164	-1.34392916	-1.12E-13	6	0.000138447
comp10326_c0_seq1		3.647	13.958	1.216	6.764922345	6.273666667	1.078304396	-0.388277431	1.13590858	-0.747631149	-0.392044639	-1.481062759	-1.40E-13	6	0.065337804
comp1033_c0_seq1		0	1.117	2.53	1.267882618	1.215666667	1.042952524	-0.958816415	-0.077820033	1.036636448	-1.222796754	1.177730305	1.80E-13	2	0.305171839
comp10334_c0_seq5		2.566	0.011	0	1.478315596	0.859	1.720972754	1.154692547	-0.573625823	-0.581066724	1.95306992	0.149750743	-7.18E-14	3	0.000996805
comp10338_c0_seq2		0	2.469	0	1.425477815	0.823	1.732050808	-0.577350269	1.154700538	-0.577350269	-0.675651164	-1.34392916	-1.13E-13	6	0.000138447
comp10338_c0_seq3		0	2.287	4.193	2.099383005	2.16	0.971936576	-1.028873719	0.060493964	0.968379755	-1.330471437	0.996432265	1.66E-13	2	0.513429171
comp10339_c0_seq1		0	1.117	2.121	1.061001571	1.079333333	0.983015662	-1.01727779	0.035501047	0.981776743	-1.31260767	1.030150144	1.69E-13	2	0.472035266
comp1034_c0_seq1		8.204	0.601	0.681	4.366683295	3.162	1.380987759	1.154652092	-0.586486316	-0.568165775	1.953262877	0.17251296	-6.94E-14	3	0.001996824
comp10340_c0_seq1		0	3.951	1.041	2.047851801	1.664	1.230680169	-0.812558799	1.116780032	-0.304221233	-1.027251999	-1.065014105	-6.72E-14	6	0.129506111
comp10344_c0_seq1		83.538	0	0	48.23068679	27.846	1.732050808	1.154700538	-0.577350269	-0.577350269	1.953155324	0.15632501	-7.12E-14	3	0.001218724
comp1035_c0_seq1		8.913	0	0	5.145922949	2.971	1.732050808	1.154700538	-0.577350269	-0.577350269	1.953155324	0.15632501	-7.13E-14	3	0.001218724
comp10352_c0_seq1		7.678	2.416	0.798	3.597243574	3.630666667	0.990794227	1.125120735	-0.337665949	-0.787454785	1.904118351	-0.240571738	-1.11E-13	3	0.086769393
comp10353_c0_seq2		1.685	0	0	0.972835204	0.561666667	1.732050808	1.154700538	-0.577350269	-0.577350269	1.953155324	0.15632501	-7.14E-14	3	0.001218724
comp10357_c1_seq1		0	0	7.53	4.347447527	2.51	1.732050808	-0.577350269	-0.577350269	1.154700538	-0.641501739	1.71677663	2.12E-13	2	0.007587137
comp1036_c0_seq1		0	0	8.97	5.178831915	2.99	1.732050808	-0.577350269	-0.577350269	1.154700538	-0.641501739	1.71677663	2.11E-13	2	0.007587137
comp10361_c0_seq1		0	9.33	35.657	18.49135599	14.99566667	1.233113299	-0.810955491	-0.306395414	1.117350904	-0.996790618	1.44843378	1.99E-13	2	0.074551465
comp10365_c0_seq3		2.738	0	1.537	1.372431783	1.425	0.963110023	0.956696002	-1.038302972	0.08160697	1.665627616	1.14926188	4.72E-14	3	0.712173345
comp1037_c0_seq1		0	13.528	0	7.810394442	4.509333333	1.732050808	-0.577350269	1.154700538	-0.577350269	-0.675651164	-1.34392916	-1.13E-13	6	0.000138447
comp10372_c0_seq2		0	1.589	3.814	1.91581758	1.801	1.063752127	-0.940068626	-0.110657717	1.050726343	-1.194064645	1.218867363	1.83E-13	2	0.263213792
comp10377_c0_seq2		0.546	0	0.136	0.284227608	0.227333333	1.250268072	1.121167182	-0.799828471	-0.321338711	1.907307906	0.579677199	-2.41E-14	3	0.131292593
comp10377_c0_seq3		4.748	0	3.094	2.410119499	2.614	0.922004399	0.885433274	-1.084593524	0.199160249	1.559786873	1.295264408	6.75E-14	3	0.960040815
comp10378_c0_seq1		0	4.756	0	2.74587788	1.585333333	1.732050808	-0.577350269	1.154700538	-0.577350269	-0.675651164	-1.34392916	-1.13E-13	6	0.000138447
comp10378_c0_seq2		0	30.492	11.159	15.42751997	13.88366667	1.111199249	-0.899928614	1.076539416	-0.176610802	-1.157340858	-0.915191101	-4.53E-14	6	0.267367338
comp10379_c0_seq1		0	9.556	3.541	4.831080659	4.365666667	1.106607771	-0.90366255	1.074362798	-0.170700248	-1.162891476	-0.907980796	-4.44E-14	6	0.274827798
comp10381_c0_seq2		0	4.928	1.849	2.489451948	2.259	1.102015028	-0.907428642	1.072123526	-0.164694884	-1.16848903	-0.900630806	-4.32E-14	6	0.282503277
comp10383_c0_seq2		0	1.761	0	1.016713824	0.587	1.732050808	-0.577350269	1.154700538	-0.577350269	-0.675651164	-1.34392916	-1.13E-13	6	0.000138447
comp10386_c0_seq1		0	0	10.935	6.313325194	3.645	1.732050808	-0.577350269	-0.577350269	1.154700538	-0.641501739	1.71677663	2.12E-13	2	0.007587137
comp10387_c0_seq1		7.075	0	2.938	3.554392541	3.337666667	1.064933349	1.051468933	-0.939025903	-0.11244303	1.805642562	0.888445931	1.33E-14	3	0.380007029
comp10389_c0_seq1		8.042	0	4.028	4.021002031	4.023333333	0.999420555	0.999419208	-1.000579781	0.001160573	1.72888433	1.044110758	3.36E-14	3	0.562905001
comp10396_c0_seq1		0	0	3.96	2.286307066	1.32	1.732050808	-0.577350269	-0.577350269	1.154700538	-0.641501739	1.71677663	2.12E-13	2	0.007587137
comp10397_c0_seq1		0	2.405	5.37	2.68986214	2.591666667	1.037888929	-0.963494236	-0.069396369	1.032890605	-1.229970333	1.167059231	1.80E-13	2	0.316400238
comp10400_c0_seq2		1.158	3.715	0	1.900896192	1.624333333	1.17026238	-0.245322883	1.099832108	-0.854509226	-0.177183726	-1.546103686	-1.56E-13	6	0.189721932
comp10402_c0_seq1		0	0	0.214	0.123552958	0.071333333	1.732050808	-0.577350269	-0.577350269	1.154700538	-0.641501739	1.71677663	2.11E-13	2	0.007587137
comp10402_c0_seq2		0	0	2.277	1.314626563	0.759	1.732050808	-0.577350269	-0.577350269	1.154700538	-0.641501739	1.71677663	2.11E-13	2	0.007587137
comp10403_c0_seq4		0	1.525	3.22	1.610747756	1.581666667	1.018386358	-0.981945597	-0.035180348	1.017125945	-1.25828556	1.123219456	1.76E-13	2	0.363953153
comp10405_c0_seq3		5.715	0	0	3.299556788	1.905	1.732050808	1.154700538	-0.577350269	-0.577350269	1.953155324	0.15632501	-7.13E-14	3	0.001218724
comp1041_c0_seq2		3.724	0	1.42	1.87940558	1.714666667	1.096076349	1.069132366	-0.912345204	-0.156787162	1.8315768	0.82538502	5.34E-15	3	0.317551546
comp10410_c0_seq2		0	4.241	1.002	2.216649348	1.747666667	1.268347901	-0.788427212	1.124820818	-0.336393606	-0.991260789	-1.100963775	-7.25E-14	6	0.101982795
comp10412_c1_seq1		0	11.467	0	6.620475537	3.822333333	1.732050808	-0.577350269	1.154700538	-0.577350269	-0.675651164	-1.34392916	-1.13E-13	6	0.000138447
comp10414_c0_seq1		0	6.227	0	3.595160126	2.075666667	1.732050808	-0.577350269	1.154700538	-0.577350269	-0.675651164	-1.34392916	-1.13E-13	6	0.000138447
comp10415_c0_seq1		0	1.095	0	0.632198545	0.365	1.732050808	-0.577350269	1.154700538	-0.577350269	-0.675651164	-1.34392916	-1.13E-13	6	0.000138447
comp10418_c0_seq2		4.758	0	0	2.747032581	1.586	1.732050808	1.154700538	-0.577350269	-0.577350269	1.953155324	0.15632501	-7.12E-14	3	0.001218724
comp10420_c0_seq2		2.231	0	10.595	5.585515225	4.275333333	1.306451402	-0.366006223	-0.765432223	1.131438446	-0.321194616	1.858730529	2.12E-13	2	0.135168703
comp10429_c0_seq2		0	0	7.423	4.285671048	2.474333333	1.732050808	-0.577350269	-0.577350269	1.154700538	-0.641501739	1.71677663	2.12E-13	2	0.007587137
comp1043_c0_seq1		0	7.967	0	4.599749595	2.655666667	1.732050808	-0.577350269	1.154700538	-0.577350269	-0.675651164	-1.34392916	-1.13E-13	6	0.000138447
comp10430_c0_seq1		1.225	1.439	7.501	3.563280698	3.388333333	1.051632277	-0.607118416	-0.547061402	1.154179818	-0.686692376	1.690072125	2.11E-13	2	0.002140668
comp10436_c0_seq1		6.251	0	0	3.609016533	2.083666667	1.732050808	1.154700538	-0.577350269	-0.577350269	1.953155324	0.15632501	-7.13E-14	3	0.001218724
comp10445_c0_seq4		6.28	0.172	0.224	3.511540593	2.225333333	1.577984089	1.154668887	-0.584738601	-0.569930286	1.953253578	0.169409442	-7.01E-14	3	0.001822121
comp1045_c0_seq1		0	3.79	0	2.18815752	1.263333333	1.732050808	-0.577350269	1.154700538	-0.577350269	-0.675651164	-1.34392916	-1.12E-13	6	0.000138447
comp10453_c0_seq4		1.292	0	0	0.745936548	0.430666667	1.732050808	1.154700538	-0.577350269	-0.577350269	1.953155324	0.15632501	-7.12E-14	3	0.001218724
comp10467_c0_seq1		0	3.769	9.7	4.889991854	4.489666667	1.089165904	-0.918133772	-0.147375842	1.065509614	-1.160481724	1.26399023	1.87E-13	2	0.21973591
comp10467_c0_seq3		0	6.753	2.744	3.396189679	3.165666667	1.072819736	-0.932123046	1.056281796	-0.12415875	-1.205169549	-0.850389037	-3.62E-14	6	0.3368104
comp1047_c0_seq1		6.251	0	0	3.609016533	2.083666667	1.732050808	1.154700538	-0.577350269	-0.577350269	1.953155324	0.15632501	-7.13E-14	3	0.001218724
comp10472_c0_seq1		6.012	0	0	3.471029818	2.004	1.732050808	1.154700538	-0.577350269	-0.577350269	1.953155324	0.15632501	-7.12E-14	3	0.001218724
comp10477_c0_seq1		0.986	0.87	3.94	1.739945976	1.932	0.900593155	-0.543695042	-0.610363778	1.15405882	-0.590434434	1.74479387	2.12E-13	2	0.017802883
comp10479_c0_seq1		0.345	1.814	4.826	2.284347682	2.328333333	0.981108525	-0.868227437	-0.225155451	1.093382888	-1.084187222	1.356472551	1.93E-13	2	0.139817448
comp1048_c0_seq1		4.777	0.601	1.362	2.224122374	2.246666667	0.989965448	1.137677208	-0.73991732	-0.397759888	1.930859135	0.458933914	-3.80E-14	3	0.07057382
comp10480_c0_seq1		1.551	0	1.031	0.78940505	0.860666667	0.91720184	0.874498248	-1.090272562	0.215774314	1.543517889	1.315151495	7.03E-14	3	0.997979898
comp10480_c0_seq2		4.873	0	1.625	2.481137441	2.166	1.145492817	1.091031861	-0.872986705	-0.218045156	1.863606814	0.736104794	-5.80E-15	3	0.239697501
comp10481_c0_seq1		0	7.602	0	4.389016746	2.534	1.732050808	-0.577350269	1.154700538	-0.577350269	-0.675651164	-1.34392916	-1.12E-13	6	0.000138447
comp10484_c0_seq1		0	14.999	2.997	7.93725408	5.998666667	1.323169718	-0.755760948	1.133935394	-0.378174446	-0.942505582	-1.146500061	-7.96E-14	6	0.070802875
comp10485_c0_seq2		0	2.384	11.208	5.904316161	4.530666667	1.303189265	-0.767348249	-0.363575833	1.130924082	-0.930338459	1.510190312	2.03E-13	2	0.040280154
comp10491_c0_seq1		6.587	0.73	0.827	3.353889732	2.714666667	1.235470186	1.154579799	-0.591750721	-0.562829078	1.953258375	0.181880816	-6.86E-14	3	0.002597604
comp10496_c0_seq1		1.455	0	0	0.840044642	0.485	1.732050808	1.154700538	-0.577350269	-0.577350269	1.953155324	0.15632501	-7.13E-14	3	0.001218724
comp10498_c0_seq1		0	3.479	8.299	4.167518086	3.926	1.061517597	-0.942047501	-0.107258083	1.049305584	-1.19709608	1.214642694	1.83E-13	2	0.267423362
comp10499_c0_seq1		0	0.73	1.79	0.900055554	0.84	1.071494707	-0.933275725	-0.122214678	1.055490404	-1.183660845	1.233169752	1.85E-13	2	0.249136218
comp10499_c0_seq4		0	5.669	0	3.272998676	1.889666667	1.732050808	-0.577350269	1.154700538	-0.577350269	-0.675651164	-1.34392916	-1.12E-13	6	0.000138447
comp10501_c0_seq2		0	2.555	0	1.475129938	0.851666667	1.732050808	-0.577350269	1.154700538	-0.577350269	-0.675651164	-1.34392916	-1.13E-13	6	0.000138447
comp1051_c0_seq1		0	0	2.121	1.224559921	0.707	1.732050808	-0.577350269	-0.577350269	1.154700538	-0.641501739	1.71677663	2.12E-13	2	0.007587137
comp1051_c1_seq1		0	3.919	0	2.262635705	1.306333333	1.732050808	-0.577350269	1.154700538	-0.577350269	-0.675651164	-1.34392916	-1.13E-13	6	0.000138447
comp10510_c0_seq1		4.078	37.331	6.81	18.46057635	16.073	1.148545781	-0.649763029	1.151535012	-0.501771983	-0.784064945	-1.273096738	-1.00E-13	6	0.010749627
comp10515_c0_seq2		5.543	0	0	3.200252542	1.847666667	1.732050808	1.154700538	-0.577350269	-0.577350269	1.953155324	0.15632501	-7.12E-14	3	0.001218724
comp10515_c0_seq3		0.019	0	0	0.010969655	0.006333333	1.732050808	1.154700538	-0.577350269	-0.577350269	1.953155324	0.15632501	-7.13E-14	3	0.001218724
comp1052_c0_seq1		0	2.534	6.703	3.384571022	3.079	1.099243593	-0.909716469	-0.161024838	1.070741307	-1.14760328	1.280525985	1.88E-13	2	0.204506962
comp10521_c0_seq4		5.878	0	2.218	2.96833309	2.698666667	1.099925799	1.071083749	-0.909152236	-0.161931512	1.83443707	0.817984675	4.43E-15	3	0.310635292
comp10524_c0_seq1		0	4.95	33.205	17.91377287	12.71833333	1.408500029	-0.709975136	-0.433651436	1.143626573	-0.843010424	1.582331867	2.07E-13	2	0.012193275
comp10527_c0_seq1		0	4.606	0	2.65927534	1.535333333	1.732050808	-0.577350269	1.154700538	-0.577350269	-0.675651164	-1.34392916	-1.13E-13	6	0.000138447
comp1053_c0_seq1		10.885	4.971	0	5.449303656	5.285333333	1.031023648	1.027593069	-0.057683211	-0.969909858	1.752499186	-0.647463719	-1.48E-13	3	0.403004358
comp10534_c0_seq1		0.584	1.535	4.971	2.307822422	2.363333333	0.976511603	-0.771000973	-0.358924207	1.12992518	-0.935902047	1.505261265	2.02E-13	2	0.042695578
comp10540_c0_seq2		1.771	0	0	1.022487327	0.590333333	1.732050808	1.154700538	-0.577350269	-0.577350269	1.953155324	0.15632501	-7.14E-14	3	0.001218724
comp10541_c0_seq1		0	0	1.829	1.055973642	0.609666667	1.732050808	-0.577350269	-0.577350269	1.154700538	-0.641501739	1.71677663	2.12E-13	2	0.007587137
comp10544_c0_seq3		0	1.621	0	0.935884786	0.540333333	1.732050808	-0.577350269	1.154700538	-0.577350269	-0.675651164	-1.34392916	-1.13E-13	6	0.000138447
comp10545_c0_seq6		0	4.649	8.873	4.438196067	4.507333333	0.98466116	-1.015577785	0.031919876	0.98365791	-1.309990411	1.034946849	1.69E-13	2	0.466240117
comp10547_c0_seq2		2.939	0	0	1.696832441	0.979666667	1.732050808	1.154700538	-0.577350269	-0.577350269	1.953155324	0.15632501	-7.13E-14	3	0.001218724
comp10548_c0_seq1		13.307	0	0	7.682800032	4.435666667	1.732050808	1.154700538	-0.577350269	-0.577350269	1.953155324	0.15632501	-7.12E-14	3	0.001218724
comp1055_c0_seq1		3.877	0	0	2.238386994	1.292333333	1.732050808	1.154700538	-0.577350269	-0.577350269	1.953155324	0.15632501	-7.13E-14	3	0.001218724
comp10558_c0_seq2		4.691	1.095	0	2.454102755	1.928666667	1.272434889	1.125598073	-0.339703244	-0.78589483	1.904873584	-0.237401684	-1.11E-13	3	0.08526627
comp1056_c0_seq1		0	26.272	0	15.16814627	8.757333333	1.732050808	-0.577350269	1.154700538	-0.577350269	-0.675651164	-1.34392916	-1.12E-13	6	0.000138447
comp10560_c0_seq1		7.314	0.011	0	4.219568027	2.441666667	1.728150728	1.154699557	-0.576046328	-0.57865323	1.953128146	0.1540217	-7.15E-14	3	0.001134789
comp10560_c0_seq10		0	0.14	0	0.080829038	0.046666667	1.732050808	-0.577350269	1.154700538	-0.577350269	-0.675651164	-1.34392916	-1.13E-13	6	0.000138447
comp10560_c0_seq12		0.019	0	0.603	0.342789051	0.207333333	1.653323396	-0.54941467	-0.604842345	1.154257015	-0.599111448	1.740189919	2.12E-13	2	0.015772759
comp10560_c0_seq13		0	2.792	0	1.611961952	0.930666667	1.732050808	-0.577350269	1.154700538	-0.577350269	-0.675651164	-1.34392916	-1.13E-13	6	0.000138447
comp10560_c0_seq16		10.665	0	5.691	5.336515436	5.452	0.978817945	0.976854665	-1.021640444	0.044785779	1.695497295	1.10165605	4.10E-14	3	0.641818182
comp10560_c0_seq17		0	5.422	0	3.13039316	1.807333333	1.732050808	-0.577350269	1.154700538	-0.577350269	-0.675651164	-1.34392916	-1.13E-13	6	0.000138447
comp10560_c0_seq18		0	0	1.343	0.775381412	0.447666667	1.732050808	-0.577350269	-0.577350269	1.154700538	-0.641501739	1.71677663	2.12E-13	2	0.007587137
comp10560_c0_seq3		0	0	0.506	0.292139236	0.168666667	1.732050808	-0.577350269	-0.577350269	1.154700538	-0.641501739	1.71677663	2.11E-13	2	0.007587137
comp10560_c0_seq4		0	1.653	0	0.954359995	0.551	1.732050808	-0.577350269	1.154700538	-0.577350269	-0.675651164	-1.34392916	-1.12E-13	6	0.000138447
comp10562_c0_seq3		2.738	0	0	1.580785037	0.912666667	1.732050808	1.154700538	-0.577350269	-0.577350269	1.953155324	0.15632501	-7.14E-14	3	0.001218724
comp10565_c0_seq1		0	0	5.964	3.443317005	1.988	1.732050808	-0.577350269	-0.577350269	1.154700538	-0.641501739	1.71677663	2.12E-13	2	0.007587137
comp10565_c0_seq2		0	0	12.978	7.492851794	4.326	1.732050808	-0.577350269	-0.577350269	1.154700538	-0.641501739	1.71677663	2.11E-13	2	0.007587137
comp10568_c0_seq4		2.537	0	0	1.464737633	0.845666667	1.732050808	1.154700538	-0.577350269	-0.577350269	1.953155324	0.15632501	-7.12E-14	3	0.001218724
comp10568_c0_seq5		0	1.213	0	0.700325877	0.404333333	1.732050808	-0.577350269	1.154700538	-0.577350269	-0.675651164	-1.34392916	-1.12E-13	6	0.000138447
comp10572_c0_seq2		0	0	1.245	0.718801085	0.415	1.732050808	-0.577350269	-0.577350269	1.154700538	-0.641501739	1.71677663	2.11E-13	2	0.007587137
comp10573_c0_seq2		3.408	0	1.703	1.704000098	1.703666667	1.000195714	1.000195561	-0.999804324	-0.000391236	1.730032037	1.042041011	3.29E-14	3	0.560186521
comp10575_c0_seq1		0.01	2.523	0	1.453776576	0.844333333	1.721804078	-0.573907536	1.154693709	-0.580786173	-0.670493726	-1.347018743	-1.13E-13	6	0.000174172
comp10575_c0_seq4		4.423	1.954	0	2.216491447	2.125666667	1.042727668	1.036472907	-0.077449731	-0.959023176	1.766191135	-0.620534402	-1.46E-13	3	0.373827981
comp10590_c0_seq3		2.508	0	0	1.447994475	0.836	1.732050808	1.154700538	-0.577350269	-0.577350269	1.953155324	0.15632501	-7.13E-14	3	0.001218724
comp10595_c0_seq1		0	6.7	2.121	3.424321879	2.940333333	1.164603292	-0.858661492	1.097930276	-0.239268784	-1.095943384	-0.990169547	-5.60E-14	6	0.194065456
comp10597_c0_seq1		0	0	1.965	1.134493279	0.655	1.732050808	-0.577350269	-0.577350269	1.154700538	-0.641501739	1.71677663	2.12E-13	2	0.007587137
comp10598_c0_seq1		0	0	13.951	8.054613605	4.650333333	1.732050808	-0.577350269	-0.577350269	1.154700538	-0.641501739	1.71677663	2.11E-13	2	0.007587137
comp10598_c0_seq2		12.101	5.755	0	6.05290484	5.952	1.016953098	1.015875875	-0.032546357	-0.983329518	1.734450923	-0.681326698	-1.51E-13	3	0.441566713
comp10598_c0_seq4		13.326	0	0	7.693769687	4.442	1.732050808	1.154700538	-0.577350269	-0.577350269	1.953155324	0.15632501	-7.13E-14	3	0.001218724
comp10599_c0_seq1		3.131	0	0	1.807683693	1.043666667	1.732050808	1.154700538	-0.577350269	-0.577350269	1.953155324	0.15632501	-7.14E-14	3	0.001218724
comp1060_c0_seq1		0	8.235	0	4.754479467	2.745	1.732050808	-0.577350269	1.154700538	-0.577350269	-0.675651164	-1.34392916	-1.13E-13	6	0.000138447
comp10602_c0_seq1		0	1.063	5.03	2.651036213	2.031	1.305286171	-0.766115525	-0.36514024	1.131255766	-0.928460962	1.511844181	2.03E-13	2	0.039482891
comp10607_c0_seq2		0	5.315	0	3.068616681	1.771666667	1.732050808	-0.577350269	1.154700538	-0.577350269	-0.675651164	-1.34392916	-1.13E-13	6	0.000138447
comp10610_c0_seq1		0	0	39.529	22.82207879	13.17633333	1.732050808	-0.577350269	-0.577350269	1.154700538	-0.641501739	1.71677663	2.11E-13	2	0.007587137
comp10621_c0_seq1		1.158	0	0	0.668571612	0.386	1.732050808	1.154700538	-0.577350269	-0.577350269	1.953155324	0.15632501	-7.13E-14	3	0.001218724
comp10624_c0_seq1		0	1.374	0	0.79327927	0.458	1.732050808	-0.577350269	1.154700538	-0.577350269	-0.675651164	-1.34392916	-1.13E-13	6	0.000138447
comp10626_c0_seq1		1.139	5.025	1.138	2.243871877	2.434	0.921886556	-0.577127426	1.15470051	-0.577573084	-0.675317338	-1.344129875	-1.13E-13	6	0.00013934
comp10636_c0_seq1		0	0.848	1.926	0.965286141	0.924666667	1.043928775	-0.957919758	-0.079423772	1.037343531	-1.221421919	1.17975645	1.81E-13	2	0.303055598
comp10637_c0_seq1		3.504	0	0	2.023035343	1.168	1.732050808	1.154700538	-0.577350269	-0.577350269	1.953155324	0.15632501	-7.14E-14	3	0.001218724
comp10639_c0_seq2		0	2.523	0	1.456654729	0.841	1.732050808	-0.577350269	1.154700538	-0.577350269	-0.675651164	-1.34392916	-1.13E-13	6	0.000138447
comp1064_c0_seq1		0	0	7.861	4.538550466	2.620333333	1.732050808	-0.577350269	-0.577350269	1.154700538	-0.641501739	1.71677663	2.12E-13	2	0.007587137
comp10641_c0_seq1		0	0	5.069	2.926588515	1.689666667	1.732050808	-0.577350269	-0.577350269	1.154700538	-0.641501739	1.71677663	2.12E-13	2	0.007587137
comp10645_c0_seq2		2.336	0	0	1.348690229	0.778666667	1.732050808	1.154700538	-0.577350269	-0.577350269	1.953155324	0.15632501	-7.13E-14	3	0.001218724
comp10647_c0_seq5		0	1.117	2.656	1.33357577	1.257666667	1.060357092	-0.943078523	-0.105480821	1.048559343	-1.198675617	1.21243097	1.83E-13	2	0.269636414
comp10648_c0_seq3		16.763	3.758	2.851	7.783491269	7.790666667	0.999078975	1.152738922	-0.518105119	-0.634633803	1.949048683	0.053400219	-8.20E-14	3	0.00398962
comp10648_c0_seq4		9.822	1.084	1.226	5.004398465	4.044	1.237487257	1.15458432	-0.591479679	-0.563104641	1.953259804	0.181397785	-6.87E-14	3	0.002563929
comp10657_c0_seq1		0	5.808	0.827	3.141845371	2.211666667	1.420578163	-0.703938738	1.144656375	-0.440717637	-0.865085944	-1.212133135	-9.00E-14	6	0.034175397
comp10662_c0_seq2		0	0.129	3.152	1.7837355	1.093666667	1.63096815	-0.613132758	-0.540812619	1.153945377	-0.695825219	1.684448389	2.10E-13	2	0.001466495
comp10664_c0_seq2		0	6.646	0	3.837069889	2.215333333	1.732050808	-0.577350269	1.154700538	-0.577350269	-0.675651164	-1.34392916	-1.13E-13	6	0.000138447
comp10665_c0_seq1		0	7.075	1.596	3.71084631	2.890333333	1.283881782	-0.778887912	1.127685255	-0.348797343	-0.977027145	-1.114619734	-7.45E-14	6	0.092181294
comp1067_c0_seq2		0	0	1.109	0.640281449	0.369666667	1.732050808	-0.577350269	-0.577350269	1.154700538	-0.641501739	1.71677663	2.11E-13	2	0.007587137
comp10671_c0_seq1		0	4.005	0	2.312287828	1.335	1.732050808	-0.577350269	1.154700538	-0.577350269	-0.675651164	-1.34392916	-1.13E-13	6	0.000138447
comp10671_c1_seq1		0	4.552	0	2.628098425	1.517333333	1.732050808	-0.577350269	1.154700538	-0.577350269	-0.675651164	-1.34392916	-1.13E-13	6	0.000138447
comp10672_c0_seq1		0	6.012	0	3.471029818	2.004	1.732050808	-0.577350269	1.154700538	-0.577350269	-0.675651164	-1.34392916	-1.12E-13	6	0.000138447
comp10674_c0_seq2		24.249	4.198	3.123	11.89892223	10.52333333	1.130717982	1.15352184	-0.531588761	-0.621933078	1.950487361	0.076521803	-7.97E-14	3	0.002203299
comp10675_c0_seq1		0	0	13.65	7.880831174	4.55	1.732050808	-0.577350269	-0.577350269	1.154700538	-0.641501739	1.71677663	2.11E-13	2	0.007587137
comp10675_c0_seq2		0	0	6.509	3.757972902	2.169666667	1.732050808	-0.577350269	-0.577350269	1.154700538	-0.641501739	1.71677663	2.11E-13	2	0.007587137
comp10678_c0_seq1		0	2.652	5.098	2.549693576	2.583333333	0.986978159	-1.013193647	0.026931341	0.986262306	-1.306320555	1.041614151	1.70E-13	2	0.458224328
comp10681_c0_seq2		0	0	1.625	0.938194187	0.541666667	1.732050808	-0.577350269	-0.577350269	1.154700538	-0.641501739	1.71677663	2.11E-13	2	0.007587137
comp10685_c0_seq1		7.956	0	0	4.593398742	2.652	1.732050808	1.154700538	-0.577350269	-0.577350269	1.953155324	0.15632501	-7.13E-14	3	0.001218724
comp10690_c0_seq2		0	13.979	0	8.070779413	4.659666667	1.732050808	-0.577350269	1.154700538	-0.577350269	-0.675651164	-1.34392916	-1.13E-13	6	0.000138447
comp10692_c0_seq4		2.527	0	0	1.45896413	0.842333333	1.732050808	1.154700538	-0.577350269	-0.577350269	1.953155324	0.15632501	-7.13E-14	3	0.001218724
comp10693_c0_seq2		0	3.296	0	1.902946487	1.098666667	1.732050808	-0.577350269	1.154700538	-0.577350269	-0.675651164	-1.34392916	-1.12E-13	6	0.000138447
comp10697_c0_seq2		1.455	4.66	0	2.384136811	2.038333333	1.169650112	-0.24467276	1.099629289	-0.854956529	-0.176205826	-1.546330998	-1.57E-13	6	0.190420663
comp107_c0_seq1		0	7.784	0	4.494094495	2.594666667	1.732050808	-0.577350269	1.154700538	-0.577350269	-0.675651164	-1.34392916	-1.13E-13	6	0.000138447
comp107_c1_seq1		0	1.331	4.505	2.314478415	1.945333333	1.189759295	-0.840506146	-0.265430574	1.10593672	-1.041865938	1.402667828	1.96E-13	2	0.105085001
comp10701_c0_seq5		0	0	2.325	1.342339376	0.775	1.732050808	-0.577350269	-0.577350269	1.154700538	-0.641501739	1.71677663	2.11E-13	2	0.007587137
comp10702_c0_seq1		7.841	0	0	4.527003461	2.613666667	1.732050808	1.154700538	-0.577350269	-0.577350269	1.953155324	0.15632501	-7.14E-14	3	0.001218724
comp10702_c1_seq1		0	4.241	0	2.448542492	1.413666667	1.732050808	-0.577350269	1.154700538	-0.577350269	-0.675651164	-1.34392916	-1.12E-13	6	0.000138447
comp10707_c0_seq3		12.752	4.327	0	6.484816343	5.693	1.139085955	1.088542779	-0.210645904	-0.877896875	1.846819273	-0.432074699	-1.29E-13	3	0.203900186
comp10707_c0_seq4		0	0	1.45	0.83715789	0.483333333	1.732050808	-0.577350269	-0.577350269	1.154700538	-0.641501739	1.71677663	2.12E-13	2	0.007587137
comp10712_c0_seq2		1.733	5.637	0	2.887336547	2.456666667	1.1753066	-0.250634678	1.101476493	-0.850841815	-0.185173355	-1.544223936	-1.56E-13	6	0.184056731
comp10715_c0_seq6		3.973	1.772	0	1.990356501	1.915	1.039350653	1.03398562	-0.071846425	-0.962139194	1.762354638	-0.628195135	-1.46E-13	3	0.381995971
comp10716_c0_seq1		0	0	1.099	0.634507946	0.366333333	1.732050808	-0.577350269	-0.577350269	1.154700538	-0.641501739	1.71677663	2.12E-13	2	0.007587137
comp10722_c0_seq1		0	5.003	1.45	2.57411208	2.151	1.196704826	-0.83562795	1.107954864	-0.272326914	-1.061636187	-1.028635533	-6.18E-14	6	0.159726517
comp10731_c0_seq1		3.533	1.546	0.311	1.625560314	1.796666667	0.904764553	1.068144515	-0.15420324	-0.913941276	1.815149312	-0.513437142	-1.36E-13	3	0.270183595
comp10739_c0_seq1		4.298	1.686	0	2.165561667	1.994666667	1.085675969	1.063619369	-0.142534231	-0.921085138	1.808140457	-0.529980612	-1.38E-13	3	0.284944952
comp10748_c0_seq4		0	4.209	0.564	2.28472471	1.591	1.436030616	-0.696363983	1.145871093	-0.449507109	-0.853762714	-1.221103964	-9.17E-14	6	0.030031472
comp1075_c0_seq1		0	2.781	6.197	3.103917578	2.992666667	1.037174508	-0.964157904	-0.068193392	1.032351296	-1.230988243	1.165531367	1.79E-13	2	0.318019216
comp10753_c0_seq5		0	0.87	0	0.502294734	0.29	1.732050808	-0.577350269	1.154700538	-0.577350269	-0.675651164	-1.34392916	-1.13E-13	6	0.000138447
comp10760_c0_seq1		0	0.762	3.464	1.820290453	1.408666667	1.292208083	-0.773869173	-0.35525466	1.129123833	-0.940271033	1.501360851	2.02E-13	2	0.04464825
comp10768_c0_seq2		0	2.341	0	1.35157698	0.780333333	1.732050808	-0.577350269	1.154700538	-0.577350269	-0.675651164	-1.34392916	-1.13E-13	6	0.000138447
comp10769_c0_seq1		0	3.693	0	2.132154544	1.231	1.732050808	-0.577350269	1.154700538	-0.577350269	-0.675651164	-1.34392916	-1.12E-13	6	0.000138447
comp10777_c0_seq2		10.77	4.917	0	5.391774569	5.229	1.031129197	1.027676497	-0.057865921	-0.969810576	1.752627766	-0.647216015	-1.48E-13	3	0.402730039
comp10796_c0_seq1		0	7.129	0	4.115930069	2.376333333	1.732050808	-0.577350269	1.154700538	-0.577350269	-0.675651164	-1.34392916	-1.13E-13	6	0.000138447
comp10798_c0_seq1		0.938	1.02	4.582	2.08059703	2.18	0.954402307	-0.596944042	-0.557532277	1.154476319	-0.671244454	1.699408832	2.11E-13	2	0.003611294
comp1080_c0_seq1		3.485	0	0	2.012065688	1.161666667	1.732050808	1.154700538	-0.577350269	-0.577350269	1.953155324	0.15632501	-7.13E-14	3	0.001218724
comp10807_c0_seq1		20.382	2.781	1.566	10.53022065	8.243	1.2774743	1.152777363	-0.518697583	-0.63407978	1.949117951	0.054412529	-8.20E-14	3	0.003897252
comp10812_c0_seq3		0	0	5.341	3.083627788	1.780333333	1.732050808	-0.577350269	-0.577350269	1.154700538	-0.641501739	1.71677663	2.11E-13	2	0.007587137
comp10813_c0_seq1		1.455	0	0	0.840044642	0.485	1.732050808	1.154700538	-0.577350269	-0.577350269	1.953155324	0.15632501	-7.13E-14	3	0.001218724
comp10817_c0_seq2		0	14.172	0	8.182208015	4.724	1.732050808	-0.577350269	1.154700538	-0.577350269	-0.675651164	-1.34392916	-1.13E-13	6	0.000138447
comp10817_c0_seq3		0	0	2.539	1.465892333	0.846333333	1.732050808	-0.577350269	-0.577350269	1.154700538	-0.641501739	1.71677663	2.11E-13	2	0.007587137
comp10819_c0_seq2		0	7.967	25.83	13.22717378	11.26566667	1.174113719	-0.851706256	-0.2493856	1.101091856	-1.058960339	1.384405249	1.95E-13	2	0.118368454
comp10820_c0_seq1		0	5.862	0	3.384427278	1.954	1.732050808	-0.577350269	1.154700538	-0.577350269	-0.675651164	-1.34392916	-1.13E-13	6	0.000138447
comp10821_c0_seq2		0	0	2.364	1.364856036	0.788	1.732050808	-0.577350269	-0.577350269	1.154700538	-0.641501739	1.71677663	2.11E-13	2	0.007587137
comp10821_c0_seq5		0	2.072	0.924	1.038016056	0.998666667	1.039401926	-0.962091733	1.034023825	-0.071932092	-1.249624579	-0.784057388	-2.70E-14	6	0.41312993
comp10821_c0_seq6		0	2.147	0	1.239571028	0.715666667	1.732050808	-0.577350269	1.154700538	-0.577350269	-0.675651164	-1.34392916	-1.13E-13	6	0.000138447
comp10824_c0_seq2		3.82	0	0	2.205478028	1.273333333	1.732050808	1.154700538	-0.577350269	-0.577350269	1.953155324	0.15632501	-7.14E-14	3	0.001218724
comp10825_c0_seq1		0	10.898	3.619	5.550486555	4.839	1.147031733	-0.871815462	1.091616012	-0.21980055	-1.115523879	-0.967160847	-5.25E-14	6	0.215699614
comp10831_c0_seq2		0.89	0	0	0.51384174	0.296666667	1.732050808	1.154700538	-0.577350269	-0.577350269	1.953155324	0.15632501	-7.12E-14	3	0.001218724
comp10831_c0_seq4		0.89	0	0	0.51384174	0.296666667	1.732050808	1.154700538	-0.577350269	-0.577350269	1.953155324	0.15632501	-7.12E-14	3	0.001218724
comp10831_c1_seq1		0	1.267	0	0.731502791	0.422333333	1.732050808	-0.577350269	1.154700538	-0.577350269	-0.675651164	-1.34392916	-1.13E-13	6	0.000138447
comp10833_c0_seq1		0	5.078	0	2.931784667	1.692666667	1.732050808	-0.577350269	1.154700538	-0.577350269	-0.675651164	-1.34392916	-1.13E-13	6	0.000138447
comp10835_c0_seq2		23.417	5.207	3.911	10.90693779	10.845	1.005711184	1.152660833	-0.51691869	-0.635742142	1.948908312	0.051374035	-8.23E-14	3	0.004178398
comp1084_c0_seq1		0	3.565	0	2.05825371	1.188333333	1.732050808	-0.577350269	1.154700538	-0.577350269	-0.675651164	-1.34392916	-1.13E-13	6	0.000138447
comp10843_c0_seq5		1.34	0	0	0.773649361	0.446666667	1.732050808	1.154700538	-0.577350269	-0.577350269	1.953155324	0.15632501	-7.12E-14	3	0.001218724
comp10845_c0_seq3		2.154	0	0	1.24361248	0.718	1.732050808	1.154700538	-0.577350269	-0.577350269	1.953155324	0.15632501	-7.13E-14	3	0.001218724
comp10853_c0_seq1		0	0	2.938	1.696255091	0.979333333	1.732050808	-0.577350269	-0.577350269	1.154700538	-0.641501739	1.71677663	2.12E-13	2	0.007587137
comp10853_c0_seq3		0	1.482	0	0.855633099	0.494	1.732050808	-0.577350269	1.154700538	-0.577350269	-0.675651164	-1.34392916	-1.13E-13	6	0.000138447
comp10853_c0_seq4		0	0.462	1.236	0.624528622	0.566	1.10340746	-0.906283523	-0.166525594	1.072809117	-1.142352183	1.287153533	1.88E-13	2	0.198513286
comp10859_c0_seq2		0	0	3.707	2.140237448	1.235666667	1.732050808	-0.577350269	-0.577350269	1.154700538	-0.641501739	1.71677663	2.12E-13	2	0.007587137
comp1087_c0_seq1		0.689	2.416	0.341	1.111249897	1.148666667	0.967425911	-0.413648332	1.140457549	-0.726809216	-0.430140597	-1.466243904	-1.36E-13	6	0.049627722
comp10876_c0_seq3		0	9.652	0	5.572584798	3.217333333	1.732050808	-0.577350269	1.154700538	-0.577350269	-0.675651164	-1.34392916	-1.13E-13	6	0.000138447
comp10881_c0_seq2		4.902	1.074	0	2.576711858	1.992	1.293530049	1.129346299	-0.356268008	-0.773078291	1.910815117	-0.211506979	-1.09E-13	3	0.073501219
comp10882_c0_seq2		2.135	0	0	1.232642825	0.711666667	1.732050808	1.154700538	-0.577350269	-0.577350269	1.953155324	0.15632501	-7.14E-14	3	0.001218724
comp10885_c1_seq1		0	20.185	0	11.65381518	6.728333333	1.732050808	-0.577350269	1.154700538	-0.577350269	-0.675651164	-1.34392916	-1.13E-13	6	0.000138447
comp10888_c0_seq1		0	10.855	0	6.267137172	3.618333333	1.732050808	-0.577350269	1.154700538	-0.577350269	-0.675651164	-1.34392916	-1.12E-13	6	0.000138447
comp10891_c0_seq2		2.326	0	0	1.342916726	0.775333333	1.732050808	1.154700538	-0.577350269	-0.577350269	1.953155324	0.15632501	-7.14E-14	3	0.001218724
comp10891_c0_seq3		9.305	0.387	1.323	4.901005747	3.671666667	1.334817725	1.149423939	-0.670202574	-0.479221366	1.947081534	0.325158085	-5.31E-14	3	0.02555928
comp10891_c0_seq6		2.7	1.063	0	1.360130999	1.254333333	1.084345734	1.062887816	-0.140672725	-0.922215092	1.80700787	-0.532611003	-1.38E-13	3	0.287333001
comp10893_c0_seq2		0	1.213	0	0.700325877	0.404333333	1.732050808	-0.577350269	1.154700538	-0.577350269	-0.675651164	-1.34392916	-1.12E-13	6	0.000138447
comp10893_c0_seq3		0	2.588	0	1.494182497	0.862666667	1.732050808	-0.577350269	1.154700538	-0.577350269	-0.675651164	-1.34392916	-1.13E-13	6	0.000138447
comp10893_c0_seq4		0	0.064	0	0.036950417	0.021333333	1.732050808	-0.577350269	1.154700538	-0.577350269	-0.675651164	-1.34392916	-1.13E-13	6	0.000138447
comp10902_c0_seq1		11.986	0	0	6.920120327	3.995333333	1.732050808	1.154700538	-0.577350269	-0.577350269	1.953155324	0.15632501	-7.13E-14	3	0.001218724
comp10913_c0_seq1		0	24.512	1.975	13.61772826	8.829	1.542386257	-0.648346026	1.151660519	-0.503314493	-0.781944713	-1.274595138	-1.00E-13	6	0.010323729
comp10915_c1_seq2		10.071	0	0	5.814494561	3.357	1.732050808	1.154700538	-0.577350269	-0.577350269	1.953155324	0.15632501	-7.14E-14	3	0.001218724
comp10916_c0_seq1		3.734	0	0	2.155825905	1.244666667	1.732050808	1.154700538	-0.577350269	-0.577350269	1.953155324	0.15632501	-7.14E-14	3	0.001218724
comp10916_c0_seq2		12.532	2.813	0	6.575496863	5.115	1.285532134	1.127975597	-0.350087613	-0.777887984	1.908639917	-0.221193448	-1.09E-13	3	0.077795402
comp1092_c0_seq1		0	2.394	4.349	2.178189692	2.247666667	0.969089289	-1.031896659	0.067181171	0.964715489	-1.335131726	0.987338756	1.65E-13	2	0.524786779
comp10920_c0_seq1		0	1.181	4.018	2.065092976	1.733	1.191628953	-0.839187397	-0.267300314	1.106487711	-1.039853553	1.404783748	1.96E-13	2	0.103585145
comp10921_c0_seq1		1.896	0	0	1.09465611	0.632	1.732050808	1.154700538	-0.577350269	-0.577350269	1.953155324	0.15632501	-7.12E-14	3	0.001218724
comp10922_c0_seq1		0	2.813	0	1.624086307	0.937666667	1.732050808	-0.577350269	1.154700538	-0.577350269	-0.675651164	-1.34392916	-1.12E-13	6	0.000138447
comp10924_c0_seq2		0	16.975	0	9.800520819	5.658333333	1.732050808	-0.577350269	1.154700538	-0.577350269	-0.675651164	-1.34392916	-1.12E-13	6	0.000138447
comp10926_c0_seq1		0	0	2.471	1.426632515	0.823666667	1.732050808	-0.577350269	-0.577350269	1.154700538	-0.641501739	1.71677663	2.12E-13	2	0.007587137
comp10927_c0_seq1		5.888	1.729	0.983	2.643004036	2.866666667	0.921978152	1.14314367	-0.430444544	-0.712699126	1.932946415	-0.092860099	-9.68E-14	3	0.031077442
comp10928_c0_seq1		0	1.922	0	1.109667217	0.640666667	1.732050808	-0.577350269	1.154700538	-0.577350269	-0.675651164	-1.34392916	-1.13E-13	6	0.000138447
comp10929_c0_seq2		2.862	0	0	1.65237647	0.954	1.732050808	1.154700538	-0.577350269	-0.577350269	1.953155324	0.15632501	-7.12E-14	3	0.001218724
comp10929_c0_seq3		0	2.469	0	1.425477815	0.823	1.732050808	-0.577350269	1.154700538	-0.577350269	-0.675651164	-1.34392916	-1.13E-13	6	0.000138447
comp10929_c0_seq4		0	7.644	0	4.413265458	2.548	1.732050808	-0.577350269	1.154700538	-0.577350269	-0.675651164	-1.34392916	-1.13E-13	6	0.000138447
comp1093_c0_seq1		1.024	6.302	2.043	2.799843031	3.123	0.896523545	-0.749684885	1.135420795	-0.38573591	-0.933432768	-1.154599002	-8.10E-14	6	0.065724172
comp10932_c0_seq1		1.111	0.977	5.546	2.600094293	2.544666667	1.021781881	-0.551390259	-0.602926852	1.154317111	-0.602108698	1.738584914	2.12E-13	2	0.015099122
comp10936_c0_seq2		4.921	1.406	0	2.534702547	2.109	1.201850425	1.109400392	-0.277350098	-0.832050294	1.879379672	-0.332992954	-1.20E-13	3	0.136726087
comp10940_c0_seq1		0	56.517	0	32.63010516	18.839	1.732050808	-0.577350269	1.154700538	-0.577350269	-0.675651164	-1.34392916	-1.12E-13	6	0.000138447
comp10947_c0_seq2		0	1.643	3.084	1.543102179	1.575666667	0.979332882	-1.021103261	0.043635045	0.977468216	-1.318498696	1.019223032	1.68E-13	2	0.485324575
comp10948_c0_seq1		16.007	0	0	9.241645759	5.335666667	1.732050808	1.154700538	-0.577350269	-0.577350269	1.953155324	0.15632501	-7.12E-14	3	0.001218724
comp10950_c0_seq1		0	16.524	0	9.540135848	5.508	1.732050808	-0.577350269	1.154700538	-0.577350269	-0.675651164	-1.34392916	-1.13E-13	6	0.000138447
comp10960_c0_seq1		11.546	0	0	6.666086208	3.848666667	1.732050808	1.154700538	-0.577350269	-0.577350269	1.953155324	0.15632501	-7.13E-14	3	0.001218724
comp10970_c0_seq1		0	2.738	9.213	4.731131612	3.983666667	1.187632402	-0.842011382	-0.263291485	1.105302867	-1.044162994	1.400243954	1.96E-13	2	0.106813267
comp10971_c0_seq1		0	0	12.074	6.97092715	4.024666667	1.732050808	-0.577350269	-0.577350269	1.154700538	-0.641501739	1.71677663	2.12E-13	2	0.007587137
comp10973_c0_seq3		3.131	1.46	0	1.566684503	1.530333333	1.02375376	1.021690496	-0.044893106	-0.97679739	1.743404806	-0.664747316	-1.49E-13	3	0.42242174
comp10973_c0_seq4		57.632	0	0	33.27385071	19.21066667	1.732050808	1.154700538	-0.577350269	-0.577350269	1.953155324	0.15632501	-7.14E-14	3	0.001218724
comp10979_c0_seq1		0	1.793	0	1.035189033	0.597666667	1.732050808	-0.577350269	1.154700538	-0.577350269	-0.675651164	-1.34392916	-1.12E-13	6	0.000138447
comp10980_c0_seq1		0	1.75	7.433	3.886053654	3.061	1.269537293	-0.787688558	-0.337360242	1.1250488	-0.961325642	1.482189896	2.01E-13	2	0.054762386
comp10981_c0_seq1		12.417	0	6.557	6.21175952	6.324666667	0.982148127	0.980774177	-1.018176355	0.037402178	1.701300527	1.092003466	3.94E-14	3	0.628123786
comp10981_c0_seq2		0	11.392	3.327	5.857912285	4.906333333	1.193949103	-0.83755664	1.1071635	-0.269606859	-1.064509813	-1.025499504	-6.11E-14	6	0.16243692
comp10985_c0_seq2		1.35	3.672	0	1.85731742	1.674	1.109508614	-0.174445141	1.075745039	-0.901299897	-0.070532125	-1.567395124	-1.63E-13	6	0.272681518
comp10985_c0_seq3		0	0.118	0	0.068127332	0.039333333	1.732050808	-0.577350269	1.154700538	-0.577350269	-0.675651164	-1.34392916	-1.13E-13	6	0.000138447
comp10989_c0_seq1		6.673	0	0.448	3.730063851	2.373666667	1.57143541	1.152616552	-0.636360867	-0.516255684	1.951196921	0.262480117	-5.98E-14	3	0.012327673
comp10989_c0_seq3		7.735	0.666	0	4.286500943	2.800333333	1.530710966	1.151210914	-0.497919716	-0.653291197	1.946361708	0.019107232	-8.55E-14	3	0.007886412
comp10992_c0_seq1		3.035	0	0	1.752258067	1.011666667	1.732050808	1.154700538	-0.577350269	-0.577350269	1.953155324	0.15632501	-7.13E-14	3	0.001218724
comp10994_c0_seq1		0	3.049	0	1.760340971	1.016333333	1.732050808	-0.577350269	1.154700538	-0.577350269	-0.675651164	-1.34392916	-1.13E-13	6	0.000138447
comp10995_c0_seq4		0	1.976	3.6	1.802865867	1.858666667	0.969978049	-1.030951166	0.065081566	0.9658696	-1.333673956	0.990197145	1.65E-13	2	0.52120795
comp10999_c0_seq1		4.873	1.074	1.216	2.153532524	2.387666667	0.901940189	1.154072811	-0.610005492	-0.544067319	1.952858808	0.214595568	-6.54E-14	3	0.005561209
comp11_c0_seq1		3.389	0	0	1.956640062	1.129666667	1.732050808	1.154700538	-0.577350269	-0.577350269	1.953155324	0.15632501	-7.13E-14	3	0.001218724
comp11000_c0_seq3		1.369	0	0	0.790392519	0.456333333	1.732050808	1.154700538	-0.577350269	-0.577350269	1.953155324	0.15632501	-7.14E-14	3	0.001218724
comp11005_c0_seq2		3.437	0.569	0	1.842197691	1.335333333	1.3795789	1.14084752	-0.415988651	-0.724858868	1.929221707	-0.116336433	-9.93E-14	3	0.037996209
comp11010_c0_seq4		0	0	1.683	0.971680503	0.561	1.732050808	-0.577350269	-0.577350269	1.154700538	-0.641501739	1.71677663	2.12E-13	2	0.007587137
comp11012_c0_seq1		1.694	1.503	8.464	3.964948549	3.887	1.020053653	-0.55309671	-0.601268836	1.154365547	-0.604697696	1.737192423	2.12E-13	2	0.014528711
comp11016_c0_seq1		10.138	0	0	5.853177029	3.379333333	1.732050808	1.154700538	-0.577350269	-0.577350269	1.953155324	0.15632501	-7.13E-14	3	0.001218724
comp11018_c0_seq2		9.43	0	0	5.444413038	3.143333333	1.732050808	1.154700538	-0.577350269	-0.577350269	1.953155324	0.15632501	-7.14E-14	3	0.001218724
comp11019_c0_seq1		1.12	0	0	0.646632301	0.373333333	1.732050808	1.154700538	-0.577350269	-0.577350269	1.953155324	0.15632501	-7.14E-14	3	0.001218724
comp11019_c0_seq2		6.663	15.686	1.109	7.356973721	7.819333333	0.940869689	-0.157175134	1.069280246	-0.912105111	-0.044533745	-1.571530211	-1.65E-13	6	0.294941013
comp11019_c0_seq3		2.001	0	0	1.155277889	0.667	1.732050808	1.154700538	-0.577350269	-0.577350269	1.953155324	0.15632501	-7.14E-14	3	0.001218724
comp1102_c0_seq1		0.536	2.341	0	1.22648563	0.959	1.278921407	-0.344887857	1.126796732	-0.781908876	-0.32686628	-1.504052065	-1.45E-13	6	0.096779515
comp11024_c0_seq1		0	1.084	0	0.625847692	0.361333333	1.732050808	-0.577350269	1.154700538	-0.577350269	-0.675651164	-1.34392916	-1.13E-13	6	0.000138447
comp11024_c0_seq3		3.983	0.408	1.09	1.898033983	1.827	1.038880122	1.135912223	-0.747615698	-0.388296525	1.928366923	0.474127835	-3.65E-14	3	0.077151507
comp11027_c0_seq1		0	7.483	0	4.320312064	2.494333333	1.732050808	-0.577350269	1.154700538	-0.577350269	-0.675651164	-1.34392916	-1.13E-13	6	0.000138447
comp11035_c0_seq1		0	1.17	0	0.675499815	0.39	1.732050808	-0.577350269	1.154700538	-0.577350269	-0.675651164	-1.34392916	-1.13E-13	6	0.000138447
comp11039_c0_seq1		5.122	0.408	0.467	2.704758215	1.999	1.353055635	1.154631857	-0.588222633	-0.566409223	1.953266799	0.175599435	-6.96E-14	3	0.002182579
comp11040_c0_seq2		8.329	0	0	4.808750392	2.776333333	1.732050808	1.154700538	-0.577350269	-0.577350269	1.953155324	0.15632501	-7.13E-14	3	0.001218724
comp11040_c0_seq3		6.405	2.834	0	3.209559212	3.079666667	1.042177469	1.036071658	-0.076542182	-0.959529475	1.76557216	-0.621776634	-1.46E-13	3	0.375145399
comp11043_c0_seq1		0	0	12.823	7.403362502	4.274333333	1.732050808	-0.577350269	-0.577350269	1.154700538	-0.641501739	1.71677663	2.12E-13	2	0.007587137
comp11060_c0_seq1		6.835	0	0.759	3.746355607	2.531333333	1.479992997	1.148760854	-0.675678873	-0.473081981	1.946196187	0.335432641	-5.19E-14	3	0.02820346
comp11063_c0_seq2		0	0	0.866	0.499985333	0.288666667	1.732050808	-0.577350269	-0.577350269	1.154700538	-0.641501739	1.71677663	2.12E-13	2	0.007587137
comp11083_c0_seq1		1.053	0	3.823	1.974716773	1.625333333	1.214961099	-0.289830593	-0.82307162	1.112902213	-0.205945115	1.891956374	2.10E-13	2	0.214634985
comp11086_c0_seq1		16.648	7.72	50.094	22.33793476	24.82066667	0.899973198	-0.365864918	-0.765543764	1.131408682	-0.320980737	1.858800328	2.12E-13	2	0.135300872
comp11087_c0_seq2		0	3.092	0	1.785167032	1.030666667	1.732050808	-0.577350269	1.154700538	-0.577350269	-0.675651164	-1.34392916	-1.13E-13	6	0.000138447
comp11087_c0_seq7		8.405	0	0	4.852629013	2.801666667	1.732050808	1.154700538	-0.577350269	-0.577350269	1.953155324	0.15632501	-7.14E-14	3	0.001218724
comp1109_c0_seq1		6.309	0	0	3.642502848	2.103	1.732050808	1.154700538	-0.577350269	-0.577350269	1.953155324	0.15632501	-7.12E-14	3	0.001218724
comp11091_c0_seq3		1.972	0	0	1.138534731	0.657333333	1.732050808	1.154700538	-0.577350269	-0.577350269	1.953155324	0.15632501	-7.13E-14	3	0.001218724
comp11093_c0_seq2		0	14.419	0	8.324813531	4.806333333	1.732050808	-0.577350269	1.154700538	-0.577350269	-0.675651164	-1.34392916	-1.12E-13	6	0.000138447
comp1110_c0_seq1		0	1.439	0	0.830807037	0.479666667	1.732050808	-0.577350269	1.154700538	-0.577350269	-0.675651164	-1.34392916	-1.13E-13	6	0.000138447
comp11100_c0_seq4		0	2.91	6.577	3.295752772	3.162333333	1.042190188	-0.959517765	-0.076563186	1.036080951	-1.223872174	1.176141198	1.80E-13	2	0.306835135
comp11100_c0_seq5		5.036	0	0	2.907535956	1.678666667	1.732050808	1.154700538	-0.577350269	-0.577350269	1.953155324	0.15632501	-7.13E-14	3	0.001218724
comp11107_c0_seq1		0	30.352	4.864	16.30204764	11.73866667	1.388747811	-0.720073142	1.141778858	-0.421705716	-0.889198965	-1.192512354	-8.68E-14	6	0.0439983
comp11108_c0_seq1		0	2.534	0	1.463005582	0.844666667	1.732050808	-0.577350269	1.154700538	-0.577350269	-0.675651164	-1.34392916	-1.13E-13	6	0.000138447
comp11111_c0_seq3		1.063	0	4.514	2.359928177	1.859	1.269461096	-0.337298401	-0.787735838	1.125034239	-0.27774981	1.872279575	2.12E-13	2	0.163199061
comp11111_c0_seq4		0.479	0	0.253	0.239626793	0.244	0.982077021	0.98069167	-1.018250075	0.037558404	1.701178383	1.092208069	3.96E-14	3	0.628412112
comp11112_c0_seq1		0	7.891	1.78	4.138852538	3.223666667	1.283895938	-0.778879324	1.127687756	-0.348808433	-0.97701433	-1.114631892	-7.46E-14	6	0.092172735
comp11115_c0_seq1		0	1.578	4.495	2.280496949	2.024333333	1.126542211	-0.88767202	-0.195717575	1.083389595	-1.113896115	1.321971054	1.91E-13	2	0.168096829
comp11117_c0_seq1		14.523	0	1.45	7.999201606	5.324333333	1.502385577	1.149948097	-0.665608094	-0.484340003	1.947776151	0.316566955	-5.41E-14	3	0.023451319
comp11117_c0_seq2		10.32	0	0	5.958254778	3.44	1.732050808	1.154700538	-0.577350269	-0.577350269	1.953155324	0.15632501	-7.14E-14	3	0.001218724
comp11127_c0_seq3		0.057	0.183	0	0.093642939	0.08	1.170536736	-0.245613821	1.099922762	-0.854308942	-0.177621346	-1.546001767	-1.56E-13	6	0.189409619
comp1113_c0_seq1		4.413	0	2.948	2.247646844	2.453666667	0.916035937	0.871726508	-1.091660228	0.219933721	1.539393109	1.320100776	7.12E-14	3	1.007592984
comp11133_c0_seq1		0	0	9.865	5.695560406	3.288333333	1.732050808	-0.577350269	-0.577350269	1.154700538	-0.641501739	1.71677663	2.12E-13	2	0.007587137
comp11133_c0_seq3		2.929	0	0.817	1.511460331	1.248666667	1.210459422	1.111728372	-0.826132609	-0.285595763	1.89368694	0.634662903	-1.77E-14	3	0.16547352
comp11137_c0_seq1		0	1.664	4.621	2.340455298	2.095	1.117162433	-0.895124979	-0.184152203	1.079277183	-1.125288866	1.308248467	1.90E-13	2	0.179866359
comp11138_c0_seq1		0	30.546	144.368	76.0817819	58.30466667	1.304900384	-0.766342023	-0.364853004	1.131195027	-0.928805926	1.511540663	2.03E-13	2	0.039628704
comp1114_c0_seq1		13.154	0	0	7.594465441	4.384666667	1.732050808	1.154700538	-0.577350269	-0.577350269	1.953155324	0.15632501	-7.12E-14	3	0.001218724
comp11140_c0_seq2		0	0	5.137	2.965848333	1.712333333	1.732050808	-0.577350269	-0.577350269	1.154700538	-0.641501739	1.71677663	2.12E-13	2	0.007587137
comp11140_c0_seq3		0	3.232	21.589	11.64409861	8.273666667	1.407368592	-0.710545912	-0.432980417	1.143526329	-0.843878691	1.581660336	2.07E-13	2	0.012386527
comp11141_c0_seq1		23.024	5.261	5.769	10.11201643	11.35133333	0.890821909	1.154336204	-0.602286732	-0.552049472	1.953101194	0.200718455	-6.69E-14	3	0.004139719
comp11142_c0_seq2		0	0	2.199	1.269593242	0.733	1.732050808	-0.577350269	-0.577350269	1.154700538	-0.641501739	1.71677663	2.12E-13	2	0.007587137
comp11142_c0_seq3		11.9	2.673	2.977	5.241658039	5.85	0.896009921	1.154214936	-0.606105926	-0.54810901	1.952994831	0.207576604	-6.60E-14	3	0.004811953
comp11143_c0_seq1		0	1.031	0	0.595248128	0.343666667	1.732050808	-0.577350269	1.154700538	-0.577350269	-0.675651164	-1.34392916	-1.13E-13	6	0.000138447
comp11145_c0_seq1		4.05	0	0	2.33826859	1.35	1.732050808	1.154700538	-0.577350269	-0.577350269	1.953155324	0.15632501	-7.14E-14	3	0.001218724
comp11151_c0_seq1		0	2.953	0	1.704915345	0.984333333	1.732050808	-0.577350269	1.154700538	-0.577350269	-0.675651164	-1.34392916	-1.13E-13	6	0.000138447
comp11154_c2_seq1		0	36.558	9.817	18.92063219	15.45833333	1.223976206	-0.817009346	1.115167107	-0.298157761	-1.033887233	-1.058154289	-6.60E-14	6	0.135028483
comp11161_c0_seq2		0	0	2.306	1.331369721	0.768666667	1.732050808	-0.577350269	-0.577350269	1.154700538	-0.641501739	1.71677663	2.12E-13	2	0.007587137
comp11163_c0_seq2		0.603	0	3.016	1.595954991	1.206333333	1.322980098	-0.378039065	-0.75586927	1.133908335	-0.33940867	1.852672555	2.12E-13	2	0.124127014
comp11170_c0_seq2		0.029	2.416	6.372	3.203678979	2.939	1.090057495	-0.90833071	-0.163249815	1.071580524	-1.145483508	1.283209271	1.88E-13	2	0.202072635
comp11170_c0_seq4		3.303	1.503	0	1.653723979	1.602	1.032287128	1.028587613	-0.059864888	-0.968722725	1.754032053	-0.644504491	-1.48E-13	3	0.399734443
comp11176_c0_seq2		0	0	3.269	1.88735803	1.089666667	1.732050808	-0.577350269	-0.577350269	1.154700538	-0.641501739	1.71677663	2.12E-13	2	0.007587137
comp11178_c0_seq1		4.997	0	2.101	2.509017935	2.366	1.060447141	1.048617454	-0.94299844	-0.105619014	1.801449296	0.898034774	1.45E-14	3	0.390067064
comp1118_c0_seq1		0.823	1.084	4.962	2.317984973	2.289666667	1.012367873	-0.632733466	-0.52013567	1.152869136	-0.725595259	1.665568978	2.10E-13	2	0.000299028
comp11181_c0_seq2		0	17.307	6.596	8.734653075	7.967666667	1.096262361	-0.912190398	1.069227736	-0.157037338	-1.175565171	-0.891223662	-4.19E-14	6	0.292429467
comp11185_c0_seq2		3.293	0	1.654	1.646505694	1.649	0.998487383	0.998478175	-1.001514909	0.003036734	1.727493075	1.046611024	3.36E-14	3	0.566199806
comp11187_c0_seq1		6.022	0	1.508	3.133548149	2.51	1.248425557	1.120774226	-0.801008914	-0.319765312	1.906742521	0.582117184	-2.37E-14	3	0.132721327
comp11187_c0_seq2		0	27.411	12.249	13.7312731	13.22	1.038674213	-0.96276579	1.033480282	-0.070714492	-1.250623617	-0.782489616	-2.69E-14	6	0.41499387
comp11188_c0_seq2		3.533	1.825	0	1.766822855	1.786	0.989262517	0.988780508	0.02207352	-1.010854028	1.692784465	-0.753434493	-1.56E-13	3	0.530974897
comp1119_c0_seq1		2.996	1.385	0	1.499419999	1.460333333	1.026765578	1.024173792	-0.050241649	-0.973932143	1.747230302	-0.657533179	-1.49E-13	3	0.414250399
comp11190_c0_seq1		4.72	0	2.491	2.361211624	2.403666667	0.982337383	0.980993533	-1.017980194	0.036986661	1.70162526	1.091459206	3.95E-14	3	0.627357225
comp11194_c0_seq1		17.711	0	0	10.22545062	5.903666667	1.732050808	1.154700538	-0.577350269	-0.577350269	1.953155324	0.15632501	-7.13E-14	3	0.001218724
comp11194_c0_seq2		0	37.825	0	21.83827393	12.60833333	1.732050808	-0.577350269	1.154700538	-0.577350269	-0.675651164	-1.34392916	-1.13E-13	6	0.000138447
comp11198_c0_seq1		0	2.684	0	1.549608123	0.894666667	1.732050808	-0.577350269	1.154700538	-0.577350269	-0.675651164	-1.34392916	-1.13E-13	6	0.000138447
comp112_c0_seq1		1.063	7.526	1.07	3.729395706	3.219666667	1.158317333	-0.578288505	1.15470003	-0.576411525	-0.677056655	-1.343082979	-1.12E-13	6	0.000136848
comp11201_c0_seq2		5.945	2.673	0	2.977525203	2.872666667	1.036502159	1.031841252	-0.067057927	-0.964783325	1.759047909	-0.634724969	-1.47E-13	3	0.389040681
comp11202_c0_seq4		2.365	0.633	0	1.224318722	0.999333333	1.225135479	1.115450284	-0.299214025	-0.816236259	1.88887364	-0.299807735	-1.17E-13	3	0.117410238
comp11202_c0_seq6		0	1.847	0	1.066365947	0.615666667	1.732050808	-0.577350269	1.154700538	-0.577350269	-0.675651164	-1.34392916	-1.12E-13	6	0.000138447
comp11206_c0_seq4		0	0	14.905	8.605405762	4.968333333	1.732050808	-0.577350269	-0.577350269	1.154700538	-0.641501739	1.71677663	2.12E-13	2	0.007587137
comp11207_c0_seq4		3.887	0.923	0.827	1.739641342	1.879	0.925833604	1.154260911	-0.549538561	-0.60472235	1.951948409	0.107575032	-7.62E-14	3	0.00086661
comp11212_c0_seq2		0.661	3.339	0	1.768121696	1.333333333	1.326091272	-0.380252861	1.134348767	-0.754095906	-0.379992872	-1.485535968	-1.41E-13	6	0.070722285
comp11218_c0_seq2		0.201	7.118	0	4.052801788	2.439666667	1.661211281	-0.552375069	1.154345457	-0.601970388	-0.638230665	-1.365802532	-1.17E-13	6	0.00144672
comp11224_c0_seq2		4.748	0	0	2.741259078	1.582666667	1.732050808	1.154700538	-0.577350269	-0.577350269	1.953155324	0.15632501	-7.14E-14	3	0.001218724
comp11225_c0_seq1		0	8.536	2.072	4.452336016	3.536	1.259144801	-0.794189834	1.123005987	-0.328816153	-0.999857564	-1.092565085	-7.14E-14	6	0.10819377
comp1123_c0_seq1		2.901	0	1.45	1.450500029	1.450333333	1.000114936	1.000114883	-0.999885077	-0.000229806	1.729912772	1.042256394	3.30E-14	3	0.560469034
comp11235_c0_seq1		0	0	13.523	7.80750769	4.507666667	1.732050808	-0.577350269	-0.577350269	1.154700538	-0.641501739	1.71677663	2.11E-13	2	0.007587137
comp11249_c0_seq1		0	0	1.362	0.786351067	0.454	1.732050808	-0.577350269	-0.577350269	1.154700538	-0.641501739	1.71677663	2.12E-13	2	0.007587137
comp1125_c0_seq1		5.983	0	3.989	3.046430863	3.324	0.916495446	0.872824666	-1.091112896	0.21828823	1.541027388	1.318144224	7.09E-14	3	1.003784462
comp11254_c0_seq3		5.007	0	0	2.890792798	1.669	1.732050808	1.154700538	-0.577350269	-0.577350269	1.953155324	0.15632501	-7.14E-14	3	0.001218724
comp11262_c0_seq1		0	4.531	1.712	2.287927228	2.081	1.099436438	-0.909556901	1.070838255	-0.161281353	-1.171651877	-0.896442198	-4.24E-14	6	0.286908877
comp1127_c0_seq1		0	0	2.51	1.449149176	0.836666667	1.732050808	-0.577350269	-0.577350269	1.154700538	-0.641501739	1.71677663	2.12E-13	2	0.007587137
comp11271_c0_seq3		0	0.118	0	0.068127332	0.039333333	1.732050808	-0.577350269	1.154700538	-0.577350269	-0.675651164	-1.34392916	-1.13E-13	6	0.000138447
comp11272_c0_seq2		0	1.149	2.053	1.02893359	1.067333333	0.964022727	-1.037319943	0.079370202	0.957949741	-1.343496267	0.970685511	1.64E-13	2	0.545795708
comp11277_c0_seq3		0	2.545	0	1.469356435	0.848333333	1.732050808	-0.577350269	1.154700538	-0.577350269	-0.675651164	-1.34392916	-1.13E-13	6	0.000138447
comp11282_c0_seq1		5.734	0	3.823	2.919646269	3.185666667	0.916494591	0.87282263	-1.091113914	0.218291284	1.541024357	1.318147857	7.10E-14	3	1.003791525
comp11285_c0_seq1		7.199	3.854	0	3.602497791	3.684333333	0.977788236	0.975619382	0.047096952	-1.022716334	1.672575389	-0.785796167	-1.59E-13	3	0.574504364
comp1129_c0_seq1		6.634	0	2.208	3.378231687	2.947333333	1.146199396	1.091300718	-0.872448549	-0.218852169	1.863998958	0.734911597	-5.86E-15	3	0.238738018
comp11290_c0_seq3		2.767	0	1.479	1.384598257	1.415333333	0.978284214	0.976215779	-1.02219783	0.04598205	1.694551217	1.103216596	4.10E-14	3	0.644049901
comp11293_c0_seq2		0	4.134	1.644	2.081377429	1.926	1.080673639	-0.925348749	1.060835949	-0.1354872	-1.195111268	-0.864539825	-3.80E-14	6	0.321197124
comp11293_c0_seq4		0	0	8.474	4.892466181	2.824666667	1.732050808	-0.577350269	-0.577350269	1.154700538	-0.641501739	1.71677663	2.12E-13	2	0.007587137
comp11294_c0_seq2		0	5.39	1.479	2.784943506	2.289666667	1.216309582	-0.822159107	1.113248196	-0.291089088	-1.041563875	-1.050123821	-6.48E-14	6	0.14159902
comp11294_c0_seq3		0	3.414	10.682	5.455644539	4.698666667	1.161104825	-0.861248682	-0.235474774	1.096723456	-1.073529408	1.36842047	1.94E-13	2	0.130479415
comp11295_c0_seq2		1.321	0	5.516	2.880084547	2.279	1.263749253	-0.332629124	-0.791296215	1.123925339	-0.270684915	1.874364436	2.12E-13	2	0.167980002
comp11296_c0_seq1		0	1.643	0	0.948586492	0.547666667	1.732050808	-0.577350269	1.154700538	-0.577350269	-0.675651164	-1.34392916	-1.13E-13	6	0.000138447
comp113_c0_seq1		0	4.037	1.313	2.059187299	1.783333333	1.154684467	-0.866037458	1.09444472	-0.228407262	-1.10692405	-0.977365014	-5.42E-14	6	0.206007385
comp113_c0_seq2		0	5.959	0	3.440430254	1.986333333	1.732050808	-0.577350269	1.154700538	-0.577350269	-0.675651164	-1.34392916	-1.12E-13	6	0.000138447
comp11303_c0_seq4		1.35	0.719	5.39	2.534363891	2.486333333	1.019317827	-0.448370235	-0.697347898	1.145718133	-0.445920405	1.812622742	2.13E-13	2	0.068251643
comp11304_c0_seq2		0	15.278	0	8.820757413	5.092666667	1.732050808	-0.577350269	1.154700538	-0.577350269	-0.675651164	-1.34392916	-1.12E-13	6	0.000138447
comp11304_c0_seq3		0	0	4.378	2.527639479	1.459333333	1.732050808	-0.577350269	-0.577350269	1.154700538	-0.641501739	1.71677663	2.12E-13	2	0.007587137
comp11307_c0_seq1		1.532	6.807	1.537	3.044080321	3.292	0.924690255	-0.578171341	1.154700149	-0.576528808	-0.676881143	-1.343188746	-1.12E-13	6	0.000136857
comp1131_c0_seq1		1.915	6.828	0	3.521987554	2.914333333	1.208505394	-0.283741302	1.111209681	-0.827468379	-0.234959837	-1.531596789	-1.52E-13	6	0.150518206
comp11314_c1_seq1		7.802	0	2.384	3.998111721	3.395333333	1.177531432	1.102186976	-0.849234231	-0.252952745	1.879849157	0.684081867	-1.16E-14	3	0.199792379
comp11316_c0_seq2		0	22.171	0	12.80043282	7.390333333	1.732050808	-0.577350269	1.154700538	-0.577350269	-0.675651164	-1.34392916	-1.12E-13	6	0.000138447
comp11316_c0_seq7		1.235	0	6.158	3.257865303	2.464333333	1.322006751	-0.377343205	-0.756425789	1.133768994	-0.33835528	1.853029061	2.12E-13	2	0.124754037
comp11317_c0_seq5		1.197	3.597	0	1.831721322	1.598	1.146258649	-0.218919764	1.091323214	-0.87240345	-0.137463406	-1.554854911	-1.59E-13	6	0.219032744
comp1132_c0_seq1		0	0	28.827	16.64327621	9.609	1.732050808	-0.577350269	-0.577350269	1.154700538	-0.641501739	1.71677663	2.11E-13	2	0.007587137
comp11323_c0_seq1		30.338	10.908	3.639	13.8033804	14.96166667	0.922583072	1.113954183	-0.293672025	-0.820282159	1.886523175	-0.308253122	-1.18E-13	3	0.122177878
comp11326_c0_seq2		0.402	0	2.082	1.10444013	0.828	1.333864891	-0.385715793	-0.749701118	1.135416911	-0.351030219	1.848688991	2.12E-13	2	0.117304147
comp11332_c0_seq3		0	25.456	0	14.69702845	8.485333333	1.732050808	-0.577350269	1.154700538	-0.577350269	-0.675651164	-1.34392916	-1.13E-13	6	0.000138447
comp11336_c0_seq1		0	10.017	2.802	5.167973781	4.273	1.20944858	-0.82682308	1.111460747	-0.284637667	-1.048515386	-1.042763323	-6.38E-14	6	0.147719887
comp1134_c0_seq1		0	0	13.183	7.611208599	4.394333333	1.732050808	-0.577350269	-0.577350269	1.154700538	-0.641501739	1.71677663	2.11E-13	2	0.007587137
comp11343_c0_seq2		0.402	2.448	0.798	1.085159896	1.216	0.89240123	-0.75011987	1.13531656	-0.38519669	-0.934082332	-1.154022918	-8.09E-14	6	0.066080529
comp11344_c0_seq2		0	4.531	0	2.61597407	1.510333333	1.732050808	-0.577350269	1.154700538	-0.577350269	-0.675651164	-1.34392916	-1.12E-13	6	0.000138447
comp11347_c0_seq2		0.45	0.526	2.286	1.038771069	1.087333333	0.955338199	-0.613545518	-0.54038214	1.153927658	-0.696452031	1.684059557	2.10E-13	2	0.0014256
comp11348_c0_seq2		0	2.48	0	1.431828668	0.826666667	1.732050808	-0.577350269	1.154700538	-0.577350269	-0.675651164	-1.34392916	-1.13E-13	6	0.000138447
comp1135_c0_seq1		0	13.195	0	7.618136802	4.398333333	1.732050808	-0.577350269	1.154700538	-0.577350269	-0.675651164	-1.34392916	-1.13E-13	6	0.000138447
comp1136_c0_seq1		0	0	5.176	2.988364993	1.725333333	1.732050808	-0.577350269	-0.577350269	1.154700538	-0.641501739	1.71677663	2.12E-13	2	0.007587137
comp1136_c1_seq1		0	3.693	12.278	6.299335388	5.323666667	1.183270062	-0.84511561	-0.258863287	1.103978897	-1.048900515	1.395215572	1.96E-13	2	0.110432795
comp11360_c0_seq1		0	3.769	0.613	2.022435248	1.460666667	1.384597386	-0.722231611	1.141363282	-0.419131672	-0.892424214	-1.189833368	-8.64E-14	6	0.04541755
comp11364_c0_seq2		0	4.219	0	2.435840786	1.406333333	1.732050808	-0.577350269	1.154700538	-0.577350269	-0.675651164	-1.34392916	-1.13E-13	6	0.000138447
comp11364_c0_seq3		8.75	0	0	5.051814855	2.916666667	1.732050808	1.154700538	-0.577350269	-0.577350269	1.953155324	0.15632501	-7.14E-14	3	0.001218724
comp11368_c0_seq2		1.206	1.772	6.499	2.906336009	3.159	0.92001773	-0.671980113	-0.477233188	1.149213301	-0.785233627	1.625114402	2.08E-13	2	0.002911413
comp11368_c0_seq3		0	2.684	0	1.549608123	0.894666667	1.732050808	-0.577350269	1.154700538	-0.577350269	-0.675651164	-1.34392916	-1.13E-13	6	0.000138447
comp11370_c0_seq2		5.122	0.988	0.243	2.628358867	2.117666667	1.241157973	1.143045332	-0.429799249	-0.713246083	1.932786379	-0.093911804	-9.69E-14	3	0.031372001
comp11370_c0_seq8		0	0.043	4.757	2.734126734	1.6	1.708829209	-0.58519599	-0.569468847	1.154664837	-0.653410223	1.709917797	2.11E-13	2	0.005816771
comp11374_c0_seq1		0	21.452	9.68	10.74298754	10.37733333	1.035235855	-0.965963452	1.030874012	-0.06491056	-1.255362412	-0.775003217	-2.59E-14	6	0.423931524
comp11376_c0_seq7		0.258	17.254	0	9.887964873	5.837333333	1.693918149	-0.564254971	1.154602268	-0.590347297	-0.65603213	-1.355553416	-1.15E-13	6	0.000522564
comp11381_c0_seq4		0	0	4.203	2.426603181	1.401	1.732050808	-0.577350269	-0.577350269	1.154700538	-0.641501739	1.71677663	2.11E-13	2	0.007587137
comp11381_c0_seq8		0	2.502	0	1.444530374	0.834	1.732050808	-0.577350269	1.154700538	-0.577350269	-0.675651164	-1.34392916	-1.12E-13	6	0.000138447
comp11396_c0_seq1		0	5.594	0	3.229697406	1.864666667	1.732050808	-0.577350269	1.154700538	-0.577350269	-0.675651164	-1.34392916	-1.13E-13	6	0.000138447
comp11398_c0_seq1		0	4.048	1.382	2.057659836	1.81	1.136828639	-0.87964005	1.087643332	-0.208003282	-1.127166989	-0.953091342	-5.06E-14	6	0.229312563
comp1140_c0_seq1		3.245	0	0	1.873501624	1.081666667	1.732050808	1.154700538	-0.577350269	-0.577350269	1.953155324	0.15632501	-7.12E-14	3	0.001218724
comp11400_c0_seq2		1.742	9.717	82.268	44.36906749	31.24233333	1.420158572	-0.664885133	-0.485142793	1.150027926	-0.774449216	1.632699399	2.08E-13	2	0.001932147
comp11400_c0_seq3		1.915	2.201	15.868	7.974489472	6.661333333	1.197131126	-0.595189617	-0.559325252	1.154514869	-0.668580929	1.700996587	2.11E-13	2	0.003906364
comp11401_c0_seq2		0	0	3.133	1.808838393	1.044333333	1.732050808	-0.577350269	-0.577350269	1.154700538	-0.641501739	1.71677663	2.11E-13	2	0.007587137
comp11404_c0_seq2		14.647	0	3.133	7.712786937	5.926666667	1.301370124	1.130633246	-0.768420898	-0.362212348	1.920869079	0.515648664	-3.15E-14	3	0.096676357
comp11404_c0_seq3		6.979	0	0	4.029327529	2.326333333	1.732050808	1.154700538	-0.577350269	-0.577350269	1.953155324	0.15632501	-7.13E-14	3	0.001218724
comp11404_c0_seq4		12.331	4.241	0	6.264818992	5.524	1.134109159	1.086543763	-0.204794424	-0.881749338	1.843709327	-0.440613876	-1.30E-13	3	0.21037448
comp11409_c0_seq2		0	0.902	4.183	2.201365258	1.695	1.298740565	-0.76997672	-0.360230996	1.130207716	-0.934341923	1.506647714	2.02E-13	2	0.042010241
comp11409_c0_seq3		1.13	0	0	0.652405804	0.376666667	1.732050808	1.154700538	-0.577350269	-0.577350269	1.953155324	0.15632501	-7.13E-14	3	0.001218724
comp11410_c0_seq1		2.116	7.537	0	3.887395572	3.217666667	1.20814117	-0.283394537	1.111112377	-0.82771784	-0.234438455	-1.531737253	-1.52E-13	6	0.150853553
comp11410_c0_seq3		0	0	21.978	12.68900422	7.326	1.732050808	-0.577350269	-0.577350269	1.154700538	-0.641501739	1.71677663	2.12E-13	2	0.007587137
comp11412_c0_seq1		1.13	9.008	3.395	4.055836905	4.511	0.899099292	-0.833613402	1.108772395	-0.275158993	-1.05863446	-1.031895152	-6.24E-14	6	0.156926573
comp11416_c0_seq2		0	9.405	0	5.429979282	3.135	1.732050808	-0.577350269	1.154700538	-0.577350269	-0.675651164	-1.34392916	-1.13E-13	6	0.000138447
comp11419_c0_seq1		8.09	0	0	4.670763678	2.696666667	1.732050808	1.154700538	-0.577350269	-0.577350269	1.953155324	0.15632501	-7.12E-14	3	0.001218724
comp11419_c0_seq2		0	4.917	0	2.838831274	1.639	1.732050808	-0.577350269	1.154700538	-0.577350269	-0.675651164	-1.34392916	-1.12E-13	6	0.000138447
comp11423_c0_seq1		1.398	3.908	10.147	4.505001332	5.151	0.874587717	-0.833074116	-0.275915568	1.108989683	-1.030525838	1.414500136	1.97E-13	2	0.096804598
comp11425_c0_seq1		0	5.154	0	2.975663287	1.718	1.732050808	-0.577350269	1.154700538	-0.577350269	-0.675651164	-1.34392916	-1.13E-13	6	0.000138447
comp11425_c0_seq2		0	0.44	0	0.254034118	0.146666667	1.732050808	-0.577350269	1.154700538	-0.577350269	-0.675651164	-1.34392916	-1.13E-13	6	0.000138447
comp11425_c0_seq5		0	0.966	0	0.55772036	0.322	1.732050808	-0.577350269	1.154700538	-0.577350269	-0.675651164	-1.34392916	-1.12E-13	6	0.000138447
comp11434_c0_seq1		0	2.201	0	1.270747942	0.733666667	1.732050808	-0.577350269	1.154700538	-0.577350269	-0.675651164	-1.34392916	-1.13E-13	6	0.000138447
comp11442_c0_seq1		0	3.178	0	1.834819155	1.059333333	1.732050808	-0.577350269	1.154700538	-0.577350269	-0.675651164	-1.34392916	-1.13E-13	6	0.000138447
comp11442_c0_seq2		1.694	4.477	0	2.260466545	2.057	1.098914217	-0.160586318	1.070575455	-0.909989137	-0.049669324	-1.570745747	-1.65E-13	6	0.290481537
comp11443_c0_seq3		12.915	5.529	1.42	5.824830498	6.621333333	0.879706579	1.080489238	-0.187530493	-0.892958745	1.834299113	-0.465666272	-1.32E-13	3	0.230014232
comp11445_c0_seq1		5.562	0	0	3.211222197	1.854	1.732050808	1.154700538	-0.577350269	-0.577350269	1.953155324	0.15632501	-7.13E-14	3	0.001218724
comp11448_c0_seq3		2.748	1.02	0	1.389117706	1.256	1.105985434	1.07406305	-0.169892011	-0.90417104	1.824324753	-0.491045695	-1.35E-13	3	0.250905467
comp1145_c0_seq1		1.273	0	0	0.734966893	0.424333333	1.732050808	1.154700538	-0.577350269	-0.577350269	1.953155324	0.15632501	-7.14E-14	3	0.001218724
comp11452_c0_seq1		0	3.661	0	2.113679336	1.220333333	1.732050808	-0.577350269	1.154700538	-0.577350269	-0.675651164	-1.34392916	-1.13E-13	6	0.000138447
comp11452_c0_seq3		8.157	0	0	4.709446146	2.719	1.732050808	1.154700538	-0.577350269	-0.577350269	1.953155324	0.15632501	-7.14E-14	3	0.001218724
comp11454_c0_seq1		4.902	1.568	0.448	2.316897063	2.306	1.004725526	1.120464108	-0.318529473	-0.801934635	1.896765305	-0.270192511	-1.14E-13	3	0.101482371
comp11456_c0_seq1		0	0	3.191	1.842324709	1.063666667	1.732050808	-0.577350269	-0.577350269	1.154700538	-0.641501739	1.71677663	2.11E-13	2	0.007587137
comp1146_c0_seq1		4.634	2.072	0	2.321313709	2.235333333	1.03846423	1.033322923	-0.070362456	-0.962960467	1.761332643	-0.630220415	-1.46E-13	3	0.384172796
comp11463_c0_seq7		0	7.505	2.063	3.877205996	3.189333333	1.215679137	-0.822585474	1.113086762	-0.290501287	-1.042199401	-1.049454426	-6.48E-14	6	0.142151809
comp11465_c0_seq1		0	12.594	4.047	6.429596333	5.547	1.159112373	-0.862729122	1.096025261	-0.233296139	-1.10199924	-0.983138557	-5.50E-14	6	0.200592133
comp11466_c0_seq3		3.016	0	1.274	1.51403963	1.43	1.058768972	1.047528723	-0.944493111	-0.103035612	1.799847817	0.901656873	1.47E-14	3	0.393906634
comp11466_c0_seq4		0	1.686	0	0.973412554	0.562	1.732050808	-0.577350269	1.154700538	-0.577350269	-0.675651164	-1.34392916	-1.13E-13	6	0.000138447
comp11469_c0_seq2		5.447	0	0	3.144826916	1.815666667	1.732050808	1.154700538	-0.577350269	-0.577350269	1.953155324	0.15632501	-7.12E-14	3	0.001218724
comp1147_c0_seq1		11.517	0	0	6.64934305	3.839	1.732050808	1.154700538	-0.577350269	-0.577350269	1.953155324	0.15632501	-7.12E-14	3	0.001218724
comp11475_c0_seq1		0	0	4.748	2.741259078	1.582666667	1.732050808	-0.577350269	-0.577350269	1.154700538	-0.641501739	1.71677663	2.11E-13	2	0.007587137
comp11477_c0_seq1		0.536	4.209	0	2.2910662	1.581666667	1.448513931	-0.456410499	1.146773207	-0.690362708	-0.494323952	-1.438878702	-1.31E-13	6	0.027789419
comp11477_c0_seq2		0	3.854	0	2.225107937	1.284666667	1.732050808	-0.577350269	1.154700538	-0.577350269	-0.675651164	-1.34392916	-1.13E-13	6	0.000138447
comp11486_c0_seq5		0	3.457	1.07	1.769817222	1.509	1.172841102	-0.852630419	1.100678633	-0.248048213	-1.086962868	-1.000459723	-5.76E-14	6	0.184650028
comp11489_c0_seq1		9.171	0	0	5.294879319	3.057	1.732050808	1.154700538	-0.577350269	-0.577350269	1.953155324	0.15632501	-7.12E-14	3	0.001218724
comp1149_c0_seq1		3.944	1.299	0.496	1.804140516	1.913	0.943094885	1.1257438	-0.340328259	-0.785415542	1.90510421	-0.23642851	-1.11E-13	3	0.084807586
comp11490_c0_seq2		1.647	7.73	1.703	3.495968011	3.693333333	0.946561736	-0.585340978	1.154663502	-0.569322524	-0.687620723	-1.336664667	-1.11E-13	6	0.000237128
comp11492_c0_seq1		5.16	14.108	0	7.138253381	6.422666667	1.111415826	-0.176887342	1.07664059	-0.899753248	-0.074208262	-1.566777408	-1.63E-13	6	0.269597788
comp11496_c0_seq1		19.195	0	0	11.08223842	6.398333333	1.732050808	1.154700538	-0.577350269	-0.577350269	1.953155324	0.15632501	-7.13E-14	3	0.001218724
comp115_c0_seq1		3.542	0.623	0	1.890963335	1.388333333	1.362038416	1.138925661	-0.404731979	-0.734193682	1.926120775	-0.134496636	-1.01E-13	3	0.043843586
comp11509_c0_seq1		0	0	2.15	1.241303079	0.716666667	1.732050808	-0.577350269	-0.577350269	1.154700538	-0.641501739	1.71677663	2.12E-13	2	0.007587137
comp11515_c0_seq1		4.624	0.945	0	2.442998226	1.856333333	1.316034239	1.132897534	-0.373038885	-0.75985865	1.916465618	-0.185070578	-1.06E-13	3	0.062426573
comp11517_c0_seq7		0	0	6.236	3.600356279	2.078666667	1.732050808	-0.577350269	-0.577350269	1.154700538	-0.641501739	1.71677663	2.11E-13	2	0.007587137
comp1152_c0_seq1		0	3.232	0	1.86599607	1.077333333	1.732050808	-0.577350269	1.154700538	-0.577350269	-0.675651164	-1.34392916	-1.12E-13	6	0.000138447
comp11521_c0_seq1		0	2.877	0	1.661036724	0.959	1.732050808	-0.577350269	1.154700538	-0.577350269	-0.675651164	-1.34392916	-1.12E-13	6	0.000138447
comp11521_c0_seq3		0	0.666	0	0.384515279	0.222	1.732050808	-0.577350269	1.154700538	-0.577350269	-0.675651164	-1.34392916	-1.13E-13	6	0.000138447
comp11521_c0_seq5		0	1.729	3.366	1.683209533	1.698333333	0.991094917	-1.008985096	0.018219162	0.990765935	-1.299844267	1.053217839	1.71E-13	2	0.444383748
comp11524_c0_seq2		10.148	3.049	0	5.20695218	4.399	1.183667238	1.104100787	-0.259268753	-0.844832034	1.871084231	-0.360169927	-1.23E-13	3	0.153718166
comp11529_c0_seq5		0.842	0	0	0.486128927	0.280666667	1.732050808	1.154700538	-0.577350269	-0.577350269	1.953155324	0.15632501	-7.12E-14	3	0.001218724
comp1153_c0_seq1		0	3.597	0	2.076728918	1.199	1.732050808	-0.577350269	1.154700538	-0.577350269	-0.675651164	-1.34392916	-1.12E-13	6	0.000138447
comp11530_c0_seq1		3.705	1.471	0	1.865548266	1.725333333	1.081268315	1.061171508	-0.136331682	-0.924839826	1.804351207	-0.538735787	-1.39E-13	3	0.292937402
comp11536_c0_seq2		0	4.241	0	2.448542492	1.413666667	1.732050808	-0.577350269	1.154700538	-0.577350269	-0.675651164	-1.34392916	-1.12E-13	6	0.000138447
comp11543_c0_seq1		3.714	0	2.51	1.894883989	2.074666667	0.913343825	0.865136516	-1.094877934	0.229741417	1.529584572	1.331723882	7.27E-14	3	1.030443254
comp11546_c0_seq1		0	5.272	0	3.043790619	1.757333333	1.732050808	-0.577350269	1.154700538	-0.577350269	-0.675651164	-1.34392916	-1.13E-13	6	0.000138447
comp1155_c0_seq1		0	5.658	0	3.266647823	1.886	1.732050808	-0.577350269	1.154700538	-0.577350269	-0.675651164	-1.34392916	-1.13E-13	6	0.000138447
comp11557_c0_seq2		0	0	3.648	2.106173782	1.216	1.732050808	-0.577350269	-0.577350269	1.154700538	-0.641501739	1.71677663	2.11E-13	2	0.007587137
comp11557_c0_seq3		0	1.331	4.524	2.324986953	1.951666667	1.191282811	-0.839431234	-0.266954903	1.106386137	-1.040225637	1.404393052	1.96E-13	2	0.103861466
comp11559_c0_seq2		0	1.525	8.659	4.62237064	3.394666667	1.361656709	-0.734399496	-0.404482205	1.1388817	-0.880173854	1.552791506	2.05E-13	2	0.021964465
comp11559_c0_seq3		0	0	1.741	1.005166819	0.580333333	1.732050808	-0.577350269	-0.577350269	1.154700538	-0.641501739	1.71677663	2.12E-13	2	0.007587137
comp1156_c0_seq1		0.795	0	0	0.458993464	0.265	1.732050808	1.154700538	-0.577350269	-0.577350269	1.953155324	0.15632501	-7.13E-14	3	0.001218724
comp11560_c0_seq1		2.154	11.52	2.16	5.405731403	5.278	1.024200721	-0.577905147	1.154700361	-0.576795214	-0.676482382	-1.343428941	-1.13E-13	6	0.00013708
comp11562_c0_seq2		2.652	0	0	1.531132914	0.884	1.732050808	1.154700538	-0.577350269	-0.577350269	1.953155324	0.15632501	-7.14E-14	3	0.001218724
comp11562_c0_seq4		2.001	0	0	1.155277889	0.667	1.732050808	1.154700538	-0.577350269	-0.577350269	1.953155324	0.15632501	-7.14E-14	3	0.001218724
comp11563_c0_seq2		4.653	0	0	2.686410803	1.551	1.732050808	1.154700538	-0.577350269	-0.577350269	1.953155324	0.15632501	-7.12E-14	3	0.001218724
comp11565_c0_seq3		0	0	6.479	3.740652394	2.159666667	1.732050808	-0.577350269	-0.577350269	1.154700538	-0.641501739	1.71677663	2.12E-13	2	0.007587137
comp11567_c0_seq9		0	2.147	0.662	1.099475481	0.936333333	1.174235117	-0.851618203	1.101131119	-0.249512916	-1.085455463	-1.002171244	-5.77E-14	6	0.183099951
comp1157_c0_seq1		0	1.847	4.154	2.081240576	2.000333333	1.04044688	-0.961125473	-0.073674007	1.034799481	-1.226337527	1.17248416	1.80E-13	2	0.310674642
comp11573_c0_seq3		0	2.652	0	1.531132914	0.884	1.732050808	-0.577350269	1.154700538	-0.577350269	-0.675651164	-1.34392916	-1.13E-13	6	0.000138447
comp11574_c0_seq1		0	2.523	11.276	5.917892558	4.599666667	1.286591614	-0.77724741	-0.350913209	1.128160619	-0.945417318	1.496732621	2.02E-13	2	0.047012029
comp11575_c0_seq2		1.991	4.907	0.593	2.201062471	2.497	0.881482768	-0.229888977	1.094925761	-0.865036784	-0.1539666	-1.551338507	-1.58E-13	6	0.206623704
comp11588_c0_seq1		0	1.278	0	0.737853644	0.426	1.732050808	-0.577350269	1.154700538	-0.577350269	-0.675651164	-1.34392916	-1.13E-13	6	0.000138447
comp11588_c0_seq3		1.283	0	6.012	3.166324736	2.431666667	1.302121207	-0.362776014	-0.767977662	1.130753676	-0.316305492	1.860318389	2.12E-13	2	0.138204506
comp1159_c0_seq2		1.704	0.902	0	0.852488905	0.868666667	0.98137633	0.9798759	0.039101193	-1.018977093	1.679109411	-0.775501679	-1.58E-13	3	0.560419729
comp11596_c0_seq4		0.019	0.064	1.819	1.026486727	0.634	1.619064238	-0.599130981	-0.555292129	1.154423111	-0.674564713	1.697420541	2.11E-13	2	0.003260482
comp11606_c0_seq2		0	0	8.941	5.162088757	2.980333333	1.732050808	-0.577350269	-0.577350269	1.154700538	-0.641501739	1.71677663	2.12E-13	2	0.007587137
comp11606_c0_seq3		1.149	0	0	0.663375459	0.383	1.732050808	1.154700538	-0.577350269	-0.577350269	1.953155324	0.15632501	-7.13E-14	3	0.001218724
comp11606_c0_seq4		0.986	3.468	0	1.786968756	1.484666667	1.203616135	-0.279057295	1.109886968	-0.830829673	-0.227916994	-1.533479373	-1.53E-13	6	0.155076658
comp11606_c0_seq7		6.385	3.2	0	3.192502937	3.195	0.999218447	0.999215996	0.001566169	-1.000782165	1.708821423	-0.726597582	-1.54E-13	3	0.49650489
comp1161_c0_seq1		48.681	0	24.361	24.34050288	24.34733333	0.999719458	0.999719143	-1.000280621	0.000561478	1.729327741	1.043311893	3.32E-14	3	0.561854778
comp11611_c0_seq1		0	3.715	1.051	1.914972672	1.588666667	1.205396142	-0.829602788	1.110372678	-0.28076989	-1.052658007	-1.038336282	-6.30E-14	6	0.151446041
comp11612_c0_seq1		0	2.33	0	1.345226127	0.776666667	1.732050808	-0.577350269	1.154700538	-0.577350269	-0.675651164	-1.34392916	-1.12E-13	6	0.000138447
comp11614_c0_seq3		7.218	18.295	0	9.215082546	8.504333333	1.083574948	-0.139589996	1.062461092	-0.922871096	-0.018056303	-1.575323019	-1.67E-13	6	0.318418385
comp11619_c0_seq1		0.019	0	3.678	2.118030768	1.232333333	1.718715798	-0.572859163	-0.58182976	1.154688923	-0.634685627	1.720646176	2.12E-13	2	0.008706252
comp11619_c0_seq2		0	0	1.985	1.146040284	0.661666667	1.732050808	-0.577350269	-0.577350269	1.154700538	-0.641501739	1.71677663	2.12E-13	2	0.007587137
comp11619_c0_seq6		3.552	1.89	0	1.777219176	1.814	0.979723912	0.977932279	0.042763437	-1.020695716	1.676125611	-0.780222167	-1.58E-13	3	0.566850335
comp1162_c0_seq1		10.904	0	0	6.295427335	3.634666667	1.732050808	1.154700538	-0.577350269	-0.577350269	1.953155324	0.15632501	-7.14E-14	3	0.001218724
comp11620_c0_seq1		1.35	1.127	6.518	3.050159395	2.998333333	1.017284957	-0.540408916	-0.61351985	1.153928766	-0.585449508	1.747410403	2.12E-13	2	0.019022636
comp11626_c0_seq2		0	5.197	0	3.000489349	1.732333333	1.732050808	-0.577350269	1.154700538	-0.577350269	-0.675651164	-1.34392916	-1.13E-13	6	0.000138447
comp11626_c0_seq5		8.204	0	0	4.736581608	2.734666667	1.732050808	1.154700538	-0.577350269	-0.577350269	1.953155324	0.15632501	-7.12E-14	3	0.001218724
comp1163_c0_seq1		0	1.643	7.404	3.888182652	3.015666667	1.289327728	-0.775597994	-0.353035541	1.128633536	-0.942904606	1.498996989	2.02E-13	2	0.045849247
comp11630_c0_seq3		0	3.854	0	2.225107937	1.284666667	1.732050808	-0.577350269	1.154700538	-0.577350269	-0.675651164	-1.34392916	-1.13E-13	6	0.000138447
comp11632_c0_seq1		0	0	1.401	0.808867727	0.467	1.732050808	-0.577350269	-0.577350269	1.154700538	-0.641501739	1.71677663	2.12E-13	2	0.007587137
comp11632_c0_seq4		1.082	4.789	1.08	2.140815032	2.317	0.923959876	-0.576883094	1.154700412	-0.577817318	-0.674951322	-1.344349828	-1.12E-13	6	0.000140545
comp1164_c0_seq1		8.252	0	0	4.764294421	2.750666667	1.732050808	1.154700538	-0.577350269	-0.577350269	1.953155324	0.15632501	-7.13E-14	3	0.001218724
comp11644_c0_seq1		1.541	1.364	6.168	2.723933247	3.024333333	0.900672296	-0.544555684	-0.60953525	1.154090935	-0.591740035	1.744105156	2.12E-13	2	0.017489848
comp11645_c0_seq1		0.833	0.258	0	0.426434442	0.363666667	1.172596999	1.10059903	-0.247791117	-0.852807913	1.865612213	-0.377297223	-1.24E-13	3	0.164977272
comp11645_c0_seq4		0.249	0.623	0	0.313583057	0.290666667	1.078840791	-0.132872825	1.059793654	-0.926920829	-0.007941216	-1.576661072	-1.67E-13	6	0.327601418
comp11649_c0_seq2		7.333	3.543	0	3.66719325	3.625333333	1.011546501	1.01103662	-0.022451321	-0.988585298	1.727002557	-0.694805812	-1.52E-13	3	0.457512334
comp11649_c0_seq3		0	1.568	6.908	3.621571666	2.825333333	1.281821024	-0.780140114	-0.347178918	1.127319032	-0.94982429	1.492739874	2.02E-13	2	0.049091518
comp11654_c0_seq2		8.128	2.308	0	4.188548834	3.478666667	1.204067315	1.110010535	-0.279492185	-0.83051835	1.880335916	-0.329757367	-1.19E-13	3	0.134773834
comp11657_c0_seq1		3.906	27.776	5.857	13.25409284	12.513	1.059225832	-0.649384315	1.151568816	-0.502184501	-0.783498289	-1.273497667	-1.00E-13	6	0.010634905
comp11658_c0_seq2		0	2.942	0	1.698564492	0.980666667	1.732050808	-0.577350269	1.154700538	-0.577350269	-0.675651164	-1.34392916	-1.13E-13	6	0.000138447
comp1166_c0_seq1		0	0	11.412	6.588721272	3.804	1.732050808	-0.577350269	-0.577350269	1.154700538	-0.641501739	1.71677663	2.12E-13	2	0.007587137
comp11662_c0_seq2		0	0	6.178	3.566869963	2.059333333	1.732050808	-0.577350269	-0.577350269	1.154700538	-0.641501739	1.71677663	2.12E-13	2	0.007587137
comp11664_c0_seq1		10.454	0	0	6.035619714	3.484666667	1.732050808	1.154700538	-0.577350269	-0.577350269	1.953155324	0.15632501	-7.12E-14	3	0.001218724
comp11664_c0_seq2		39.356	0	0	22.72219719	13.11866667	1.732050808	1.154700538	-0.577350269	-0.577350269	1.953155324	0.15632501	-7.12E-14	3	0.001218724
comp11669_c0_seq2		3.063	0.837	0	1.583120021	1.3	1.217784631	1.113623716	-0.292460454	-0.821163262	1.886004239	-0.310096361	-1.18E-13	3	0.123231824
comp11672_c0_seq2		3.245	5.83	100.753	55.56507929	36.60933333	1.517784516	-0.600455066	-0.553933041	1.154388106	-0.676575022	1.696211801	2.11E-13	2	0.003057281
comp11675_c0_seq1		0	0	10.352	5.976729987	3.450666667	1.732050808	-0.577350269	-0.577350269	1.154700538	-0.641501739	1.71677663	2.12E-13	2	0.007587137
comp11677_c0_seq1		3.054	2.738	12.239	5.396497043	6.010333333	0.897869842	-0.547824507	-0.606381011	1.154205518	-0.596699006	1.741476273	2.12E-13	2	0.016325282
comp1168_c0_seq1		0.67	0.591	2.675	1.181053343	1.312	0.900193097	-0.54358256	-0.610472003	1.154054563	-0.5902638	1.744883776	2.12E-13	2	0.017843993
comp11680_c0_seq2		0	4.509	0	2.603272364	1.503	1.732050808	-0.577350269	1.154700538	-0.577350269	-0.675651164	-1.34392916	-1.13E-13	6	0.000138447
comp11686_c0_seq3		0.842	2.394	0	1.214420575	1.078666667	1.125853438	-0.194880317	1.083095396	-0.888215079	-0.101289469	-1.56197333	-1.62E-13	6	0.24737001
comp11690_c0_seq2		0	5.787	1.09	3.075149807	2.292333333	1.341493299	-0.745437939	1.136421601	-0.390983662	-0.927090465	-1.160193715	-8.14E-14	6	0.062302882
comp11691_c0_seq1		0	6.936	1.518	3.646165657	2.818	1.293884193	-0.772866695	1.129405624	-0.356538929	-0.968041125	-1.123084476	-7.60E-14	6	0.086295593
comp11699_c0_seq1		0	4.499	15.012	7.70415812	6.503666667	1.184586867	-0.844176166	-0.260205805	1.104381972	-1.047466735	1.396741564	1.96E-13	2	0.109329499
comp117_c0_seq1		4.298	1.514	0.428	1.996119235	2.08	0.959672709	1.111156068	-0.283550196	-0.827605872	1.882131962	-0.323618501	-1.19E-13	3	0.131110943
comp11705_c0_seq3		5.17	0	0	2.984900892	1.723333333	1.732050808	1.154700538	-0.577350269	-0.577350269	1.953155324	0.15632501	-7.13E-14	3	0.001218724
comp1171_c0_seq1		8.3	0	0	4.792007234	2.766666667	1.732050808	1.154700538	-0.577350269	-0.577350269	1.953155324	0.15632501	-7.13E-14	3	0.001218724
comp11715_c0_seq1		3.159	0.762	0	1.648511146	1.307	1.261293915	1.12343796	-0.330601344	-0.792836617	1.901458224	-0.251539541	-1.12E-13	3	0.09207626
comp11718_c0_seq1		6.95	0	1.489	3.659283673	2.813	1.300847378	1.130549137	-0.768729689	-0.361819448	1.920749169	0.516270104	-3.16E-14	3	0.096985923
comp11719_c0_seq2		5.926	0	3.609	2.986381478	3.178333333	0.939606128	0.920065533	-1.064275732	0.144210199	1.611266306	1.22815971	5.80E-14	3	0.839728048
comp1172_c0_seq2		0	3.017	1.138	1.523590824	1.385	1.100065577	-0.909036716	1.071153734	-0.162117017	-1.170878847	-0.897468329	-4.25E-14	6	0.285827484
comp11723_c0_seq4		0	0.472	0	0.272509327	0.157333333	1.732050808	-0.577350269	1.154700538	-0.577350269	-0.675651164	-1.34392916	-1.13E-13	6	0.000138447
comp11724_c0_seq1		3.293	0	1.586	1.646870466	1.626333333	1.012627874	1.012020496	-0.9875296	-0.024490896	1.747504087	1.009696949	2.88E-14	3	0.518749232
comp11724_c0_seq2		0.22	0.891	0	0.464133961	0.370333333	1.253287022	-0.32390074	1.121802563	-0.797901823	-0.295328569	-1.514134736	-1.48E-13	6	0.114002636
comp11724_c0_seq5		0.68	0	0	0.392598183	0.226666667	1.732050808	1.154700538	-0.577350269	-0.577350269	1.953155324	0.15632501	-7.13E-14	3	0.001218724
comp11728_c0_seq1		0.44	0	0	0.254034118	0.146666667	1.732050808	1.154700538	-0.577350269	-0.577350269	1.953155324	0.15632501	-7.13E-14	3	0.001218724
comp11728_c0_seq2		7.458	0	0	4.305878308	2.486	1.732050808	1.154700538	-0.577350269	-0.577350269	1.953155324	0.15632501	-7.11E-14	3	0.001218724
comp11729_c0_seq4		8.836	0	0	5.101466979	2.945333333	1.732050808	1.154700538	-0.577350269	-0.577350269	1.953155324	0.15632501	-7.12E-14	3	0.001218724
comp11731_c1_seq6		4.48	1.106	0	2.333720635	1.862	1.253340835	1.121813794	-0.323946229	-0.797867565	1.898893968	-0.261836533	-1.13E-13	3	0.09720924
comp11748_c0_seq1		0	3.973	0	2.293812619	1.324333333	1.732050808	-0.577350269	1.154700538	-0.577350269	-0.675651164	-1.34392916	-1.12E-13	6	0.000138447
comp1175_c0_seq1		0	12.057	0	6.961112196	4.019	1.732050808	-0.577350269	1.154700538	-0.577350269	-0.675651164	-1.34392916	-1.13E-13	6	0.000138447
comp1176_c0_seq1		0	4.155	0	2.398890368	1.385	1.732050808	-0.577350269	1.154700538	-0.577350269	-0.675651164	-1.34392916	-1.13E-13	6	0.000138447
comp11763_c0_seq1		10.904	0	0	6.295427335	3.634666667	1.732050808	1.154700538	-0.577350269	-0.577350269	1.953155324	0.15632501	-7.14E-14	3	0.001218724
comp1177_c0_seq1		7.802	0	1.956	4.059409974	3.252666667	1.248025202	1.120688318	-0.801265871	-0.319422447	1.906618894	0.582648649	-2.41E-14	3	0.133033602
comp11770_c0_seq1		0	4.101	0	2.367713454	1.367	1.732050808	-0.577350269	1.154700538	-0.577350269	-0.675651164	-1.34392916	-1.13E-13	6	0.000138447
comp11771_c0_seq1		1.532	8.171	1.537	3.831585877	3.746666667	1.02266527	-0.578002618	1.154700293	-0.576697675	-0.676628394	-1.343341007	-1.12E-13	6	0.000136965
comp11778_c0_seq3		5.83	0	2.598	2.920739861	2.809333333	1.039655859	1.03421284	-0.961856744	-0.072356096	1.780242624	0.944336778	2.04E-14	3	0.440805647
comp11778_c0_seq4		7.247	2.115	0	3.726697779	3.120666667	1.194199245	1.107235837	-0.269854634	-0.837381202	1.87598933	-0.344288075	-1.21E-13	3	0.143658894
comp1178_c0_seq1		0	1.396	3.162	1.584603841	1.519333333	1.042959966	-0.958809574	-0.077832282	1.036641856	-1.222786264	1.177745788	1.80E-13	2	0.305155649
comp11781_c0_seq1		0	0	21.083	12.17227573	7.027666667	1.732050808	-0.577350269	-0.577350269	1.154700538	-0.641501739	1.71677663	2.11E-13	2	0.007587137
comp11781_c0_seq2		0	0	9.495	5.481940806	3.165	1.732050808	-0.577350269	-0.577350269	1.154700538	-0.641501739	1.71677663	2.11E-13	2	0.007587137
comp11788_c0_seq3		0.201	0.408	2.705	1.389788593	1.104666667	1.258106753	-0.650218797	-0.50127528	1.151494077	-0.752160593	1.647993805	2.09E-13	2	0.00062617
comp1179_c0_seq1		0	1.321	7.482	3.993396341	2.934333333	1.360921166	-0.73479642	-0.404000303	1.138796723	-0.880777958	1.552297538	2.05E-13	2	0.022149205
comp1179_c0_seq2		0	3.854	0	2.225107937	1.284666667	1.732050808	-0.577350269	1.154700538	-0.577350269	-0.675651164	-1.34392916	-1.13E-13	6	0.000138447
comp11790_c0_seq1		0.096	0	4.923	2.814991829	1.673	1.682601213	-0.56021477	-0.594317888	1.154532658	-0.61549778	1.731322261	2.12E-13	2	0.012264565
comp11790_c0_seq3		5.246	1.653	0.739	2.382508972	2.546	0.935785142	1.133259111	-0.374814958	-0.758444153	1.917042287	-0.182257835	-1.05E-13	3	0.06130357
comp11792_c0_seq2		0	2.265	6.363	3.225202784	2.876	1.121419605	-0.891726875	-0.189445452	1.081172327	-1.120094055	1.314540718	1.90E-13	2	0.174433766
comp11793_c0_seq1		3.36	81.587	23.564	40.60856575	36.17033333	1.122703664	-0.807965825	1.118401151	-0.310435326	-1.020403567	-1.072016718	-6.82E-14	6	0.12395611
comp11793_c0_seq2		2.097	22.386	4.193	11.158121	9.558666667	1.167330277	-0.668720716	1.149596185	-0.480875469	-0.812425826	-1.252591142	-9.68E-14	6	0.017339317
comp11794_c0_seq3		0.766	2.137	0	1.082679238	0.967666667	1.118855568	-0.18626631	1.08003672	-0.89377041	-0.088325158	-1.564328939	-1.62E-13	6	0.257903184
comp11796_c0_seq6		2.614	0.741	0	1.347232101	1.118333333	1.204678481	1.110177427	-0.280080421	-0.830097006	1.880597521	-0.328868254	-1.20E-13	3	0.134239993
comp1180_c0_seq1		7.678	0	0.963	4.182708014	2.880333333	1.452161097	1.147024045	-0.688628832	-0.458395214	1.943849726	0.359881243	-4.93E-14	3	0.035035984
comp11804_c0_seq1		0	11.198	0	6.465168314	3.732666667	1.732050808	-0.577350269	1.154700538	-0.577350269	-0.675651164	-1.34392916	-1.13E-13	6	0.000138447
comp11804_c0_seq2		9.908	0	0	5.720386467	3.302666667	1.732050808	1.154700538	-0.577350269	-0.577350269	1.953155324	0.15632501	-7.12E-14	3	0.001218724
comp11811_c0_seq1		0	0	2.763	1.595218794	0.921	1.732050808	-0.577350269	-0.577350269	1.154700538	-0.641501739	1.71677663	2.11E-13	2	0.007587137
comp11814_c0_seq1		0	2.298	0	1.326750919	0.766	1.732050808	-0.577350269	1.154700538	-0.577350269	-0.675651164	-1.34392916	-1.13E-13	6	0.000138447
comp11815_c0_seq2		13.92	0	0	8.036715747	4.64	1.732050808	1.154700538	-0.577350269	-0.577350269	1.953155324	0.15632501	-7.14E-14	3	0.001218724
comp11815_c0_seq4		0	3.822	6.82	3.418286315	3.547333333	0.963621401	-1.037751963	0.080352153	0.957399809	-1.344162804	0.969339523	1.64E-13	2	0.547505468
comp11816_c0_seq4		1.197	6.324	1.197	2.96007483	2.906	1.018607994	-0.577350269	1.154700538	-0.577350269	-0.675651164	-1.34392916	-1.13E-13	6	0.000138447
comp11816_c0_seq5		0	3.457	0	1.995899881	1.152333333	1.732050808	-0.577350269	1.154700538	-0.577350269	-0.675651164	-1.34392916	-1.13E-13	6	0.000138447
comp1182_c0_seq1		0	2.91	16.247	8.663223784	6.385666667	1.356667085	-0.73710051	-0.40119784	1.138298349	-0.884284798	1.549421124	2.05E-13	2	0.023238398
comp11823_c0_seq1		0.469	4.091	0.467	2.091740264	1.675666667	1.248303321	-0.576872132	1.154700406	-0.577828274	-0.6749349	-1.344359693	-1.13E-13	6	0.000140605
comp11825_c0_seq2		0	2.609	0	1.506306852	0.869666667	1.732050808	-0.577350269	1.154700538	-0.577350269	-0.675651164	-1.34392916	-1.13E-13	6	0.000138447
comp11830_c0_seq6		0	0	3.862	2.22972674	1.287333333	1.732050808	-0.577350269	-0.577350269	1.154700538	-0.641501739	1.71677663	2.12E-13	2	0.007587137
comp11832_c0_seq2		0	3.157	0.01	1.819814917	1.055666667	1.723853727	-0.580095622	1.15469618	-0.574600558	-0.679763688	-1.341448095	-1.12E-13	6	0.000143625
comp11832_c0_seq4		0	5.454	0	3.148868368	1.818	1.732050808	-0.577350269	1.154700538	-0.577350269	-0.675651164	-1.34392916	-1.13E-13	6	0.000138447
comp11836_c0_seq1		1.857	0	0	1.07213945	0.619	1.732050808	1.154700538	-0.577350269	-0.577350269	1.953155324	0.15632501	-7.13E-14	3	0.001218724
comp11839_c0_seq1		18.008	0	1.897	9.894872359	6.635	1.491314598	1.149383194	-0.670549327	-0.478833867	1.947027334	0.32580754	-5.30E-14	3	0.025722445
comp11842_c0_seq2		0	31.362	8.474	16.2236672	13.27866667	1.221784356	-0.818475041	1.114626743	-0.296151703	-1.036072227	-1.055878928	-6.56E-14	6	0.136878686
comp11846_c0_seq1		20.008	1.621	3.639	10.08380099	8.422666667	1.1972219	1.148905393	-0.674514171	-0.474391221	1.946389746	0.333244279	-5.22E-14	3	0.027629027
comp11848_c0_seq1		0	3.049	1.372	1.527040384	1.473666667	1.036218311	-0.965047606	1.031625195	-0.066577589	-1.254005261	-0.777155743	-2.62E-14	6	0.42135548
comp11848_c0_seq5		0.258	0.086	0	0.13136717	0.114666667	1.145643924	1.091089451	-0.21821789	-0.872871561	1.850783546	-0.420988613	-1.28E-13	3	0.195660035
comp11848_c0_seq6		1.742	0	0	1.005744169	0.580666667	1.732050808	1.154700538	-0.577350269	-0.577350269	1.953155324	0.15632501	-7.13E-14	3	0.001218724
comp11859_c0_seq1		0	21.473	0	12.39744233	7.157666667	1.732050808	-0.577350269	1.154700538	-0.577350269	-0.675651164	-1.34392916	-1.12E-13	6	0.000138447
comp11859_c1_seq2		0	9.738	2.189	5.108942585	3.975666667	1.285053052	-0.778177989	1.127891582	-0.349713593	-0.97596773	-1.115623923	-7.46E-14	6	0.091475368
comp11868_c0_seq1		2.221	0.365	0	1.190994123	0.862	1.381663715	1.141063566	-0.417298449	-0.723765117	1.929571174	-0.114216532	-9.91E-14	3	0.037341847
comp11868_c0_seq3		0.067	5.647	1.625	2.879243188	2.446333333	1.176962742	-0.826374564	1.11163471	-0.285260146	-1.047846927	-1.043474813	-6.37E-14	6	0.147124156
comp11870_c0_seq1		2.259	8.063	0	4.15935624	3.440666667	1.208880907	-0.284098451	1.111309796	-0.827211344	-0.23549683	-1.531451936	-1.52E-13	6	0.150173173
comp11874_c0_seq2		1.513	0	0	0.873530957	0.504333333	1.732050808	1.154700538	-0.577350269	-0.577350269	1.953155324	0.15632501	-7.13E-14	3	0.001218724
comp11876_c0_seq1		0	0	6.236	3.600356279	2.078666667	1.732050808	-0.577350269	-0.577350269	1.154700538	-0.641501739	1.71677663	2.11E-13	2	0.007587137
comp1188_c0_seq1		0	0	15.284	8.824221514	5.094666667	1.732050808	-0.577350269	-0.577350269	1.154700538	-0.641501739	1.71677663	2.12E-13	2	0.007587137
comp11883_c0_seq1		0	3.887	0	2.244160496	1.295666667	1.732050808	-0.577350269	1.154700538	-0.577350269	-0.675651164	-1.34392916	-1.12E-13	6	0.000138447
comp11883_c0_seq2		2.7	0	0	1.558845727	0.9	1.732050808	1.154700538	-0.577350269	-0.577350269	1.953155324	0.15632501	-7.13E-14	3	0.001218724
comp11884_c0_seq1		0	4.993	0	2.882709894	1.664333333	1.732050808	-0.577350269	1.154700538	-0.577350269	-0.675651164	-1.34392916	-1.13E-13	6	0.000138447
comp11888_c0_seq1		2.661	2.384	10.682	4.712925029	5.242333333	0.89901285	-0.547713642	-0.606488182	1.154201824	-0.596530814	1.741565773	2.12E-13	2	0.016364145
comp11888_c0_seq3		0	3.135	6.985	3.498593765	3.373333333	1.037132539	-0.96419692	-0.068122608	1.032319529	-1.231048086	1.165441437	1.80E-13	2	0.318114597
comp11888_c1_seq1		0	0	7.034	4.061081793	2.344666667	1.732050808	-0.577350269	-0.577350269	1.154700538	-0.641501739	1.71677663	2.11E-13	2	0.007587137
comp11889_c0_seq1		1.752	6.378	17.95	8.343523077	8.693333333	0.95976109	-0.831942726	-0.277500681	1.109443407	-1.028799735	1.416281888	1.97E-13	2	0.095580449
comp11889_c0_seq2		0	3.35	0	1.934123402	1.116666667	1.732050808	-0.577350269	1.154700538	-0.577350269	-0.675651164	-1.34392916	-1.13E-13	6	0.000138447
comp11892_c0_seq2		0	0	2.812	1.623508957	0.937333333	1.732050808	-0.577350269	-0.577350269	1.154700538	-0.641501739	1.71677663	2.11E-13	2	0.007587137
comp11894_c0_seq1		0	4.466	0	2.578446302	1.488666667	1.732050808	-0.577350269	1.154700538	-0.577350269	-0.675651164	-1.34392916	-1.12E-13	6	0.000138447
comp11894_c0_seq2		0	3.103	0	1.791517885	1.034333333	1.732050808	-0.577350269	1.154700538	-0.577350269	-0.675651164	-1.34392916	-1.13E-13	6	0.000138447
comp11895_c0_seq2		3.178	1.514	0	1.589589884	1.564	1.016361819	1.015356235	-0.031454654	-0.983901581	1.733650965	-0.682787688	-1.51E-13	3	0.443278441
comp11896_c0_seq1		0	1.192	0	0.688201521	0.397333333	1.732050808	-0.577350269	1.154700538	-0.577350269	-0.675651164	-1.34392916	-1.13E-13	6	0.000138447
comp11900_c0_seq2		0	1.406	0	0.811754478	0.468666667	1.732050808	-0.577350269	1.154700538	-0.577350269	-0.675651164	-1.34392916	-1.13E-13	6	0.000138447
comp11901_c0_seq5		0	1.621	12.871	7.010144815	4.830666667	1.451175438	-0.689096558	-0.457860251	1.14695681	-0.811256467	1.606301169	2.08E-13	2	0.006234375
comp11903_c0_seq1		0	0	2.092	1.207816763	0.697333333	1.732050808	-0.577350269	-0.577350269	1.154700538	-0.641501739	1.71677663	2.11E-13	2	0.007587137
comp11910_c0_seq1		0	0	1.829	1.055973642	0.609666667	1.732050808	-0.577350269	-0.577350269	1.154700538	-0.641501739	1.71677663	2.12E-13	2	0.007587137
comp11910_c0_seq3		4.04	1.9	0	2.02118777	1.98	1.020801904	1.019202684	-0.039580687	-0.979621997	1.73957326	-0.671893551	-1.50E-13	3	0.430611006
comp11913_c0_seq1		2.049	0	0	1.182990702	0.683	1.732050808	1.154700538	-0.577350269	-0.577350269	1.953155324	0.15632501	-7.14E-14	3	0.001218724
comp11916_c0_seq2		0.105	1.482	0	0.826990326	0.529	1.563308746	-0.512702491	1.1523714	-0.639668909	-0.578761192	-1.39805628	-1.23E-13	6	0.008366413
comp11918_c0_seq2		0	4.552	1.031	2.386807701	1.861	1.282540409	-0.779702529	1.127447343	-0.347744814	-0.978242772	-1.113465409	-7.44E-14	6	0.0929953
comp11918_c0_seq4		0	1.299	0	0.749978	0.433	1.732050808	-0.577350269	1.154700538	-0.577350269	-0.675651164	-1.34392916	-1.12E-13	6	0.000138447
comp1192_c0_seq1		0	3.726	0	2.151207103	1.242	1.732050808	-0.577350269	1.154700538	-0.577350269	-0.675651164	-1.34392916	-1.13E-13	6	0.000138447
comp11921_c0_seq2		5.725	0.129	2.695	2.801204265	2.849666667	0.982993659	1.026463286	-0.971248938	-0.055214348	1.768818768	0.9679155	2.31E-14	3	0.468052111
comp11927_c0_seq2		1.005	0.494	0	0.502523963	0.499666667	1.005718405	1.00559052	-0.011276411	-0.994314109	1.718623833	-0.70964645	-1.53E-13	3	0.475469996
comp11927_c0_seq5		4.48	1.686	0	2.262720781	2.055333333	1.100902099	1.071571308	-0.163225324	-0.908345984	1.820460617	-0.500581513	-1.35E-13	3	0.259017561
comp1193_c0_seq1		0	0	4.203	2.426603181	1.401	1.732050808	-0.577350269	-0.577350269	1.154700538	-0.641501739	1.71677663	2.11E-13	2	0.007587137
comp11933_c0_seq3		0	0	10.712	6.184576084	3.570666667	1.732050808	-0.577350269	-0.577350269	1.154700538	-0.641501739	1.71677663	2.12E-13	2	0.007587137
comp11935_c0_seq1		0	9.48	0	5.473280552	3.16	1.732050808	-0.577350269	1.154700538	-0.577350269	-0.675651164	-1.34392916	-1.13E-13	6	0.000138447
comp11936_c0_seq1		12.063	0	0	6.964576297	4.021	1.732050808	1.154700538	-0.577350269	-0.577350269	1.953155324	0.15632501	-7.14E-14	3	0.001218724
comp11943_c0_seq1		0	5.422	0	3.13039316	1.807333333	1.732050808	-0.577350269	1.154700538	-0.577350269	-0.675651164	-1.34392916	-1.13E-13	6	0.000138447
comp11949_c0_seq3		0	2.201	0	1.270747942	0.733666667	1.732050808	-0.577350269	1.154700538	-0.577350269	-0.675651164	-1.34392916	-1.13E-13	6	0.000138447
comp1195_c0_seq1		0	0	3.298	1.904101188	1.099333333	1.732050808	-0.577350269	-0.577350269	1.154700538	-0.641501739	1.71677663	2.11E-13	2	0.007587137
comp11952_c0_seq2		0	3.167	0	1.828468303	1.055666667	1.732050808	-0.577350269	1.154700538	-0.577350269	-0.675651164	-1.34392916	-1.13E-13	6	0.000138447
comp11952_c0_seq4		3.686	1.482	0	1.854747782	1.722666667	1.076672474	1.058544646	-0.129757086	-0.92878756	1.800286473	-0.547987141	-1.39E-13	3	0.301519762
comp11952_c0_seq5		5.438	0	3.191	2.732621879	2.876333333	0.950036579	0.937439126	-1.05259105	0.115151924	1.637062022	1.191859375	5.31E-14	3	0.779272133
comp11953_c0_seq5		0	0	3.347	1.932391351	1.115666667	1.732050808	-0.577350269	-0.577350269	1.154700538	-0.641501739	1.71677663	2.11E-13	2	0.007587137
comp11954_c0_seq1		0	2.985	5.925	2.962528481	2.97	0.997484337	-1.002522008	0.005063242	0.997458765	-1.289903007	1.070642882	1.72E-13	2	0.42386554
comp11955_c0_seq1		1.005	3.543	0.506	1.628589062	1.684666667	0.966712938	-0.417334663	1.141069516	-0.723734854	-0.435674881	-1.464004196	-1.36E-13	6	0.047513288
comp11956_c0_seq1		0	1.299	0	0.749978	0.433	1.732050808	-0.577350269	1.154700538	-0.577350269	-0.675651164	-1.34392916	-1.12E-13	6	0.000138447
comp1196_c0_seq1		13.326	0	0	7.693769687	4.442	1.732050808	1.154700538	-0.577350269	-0.577350269	1.953155324	0.15632501	-7.13E-14	3	0.001218724
comp11964_c0_seq3		0	3.854	0	2.225107937	1.284666667	1.732050808	-0.577350269	1.154700538	-0.577350269	-0.675651164	-1.34392916	-1.13E-13	6	0.000138447
comp11965_c0_seq1		5.323	1.439	0.409	2.59145236	2.390333333	1.084138486	1.131669141	-0.367104311	-0.76456483	1.914508446	-0.194450866	-1.07E-13	3	0.066248424
comp11966_c0_seq1		7.343	29.805	7.365	12.96209556	14.83766667	0.873593932	-0.57819869	1.154700123	-0.576501433	-0.676922112	-1.34316406	-1.12E-13	6	0.00013685
comp11966_c0_seq2		18.142	0	2.598	9.810688933	6.913333333	1.41909676	1.144533961	-0.704673584	-0.439860377	1.940435857	0.390477298	-4.57E-14	3	0.044663013
comp11966_c0_seq3		0	4.552	10.04	5.027266454	4.864	1.033566294	-0.967523811	-0.06206156	1.029585372	-1.236151356	1.157728249	1.79E-13	2	0.326331471
comp11968_c0_seq2		0	0	6.859	3.960045496	2.286333333	1.732050808	-0.577350269	-0.577350269	1.154700538	-0.641501739	1.71677663	2.11E-13	2	0.007587137
comp11969_c0_seq1		98.166	356.487	1882.864	964.5122633	779.1723333	1.237867699	-0.706062908	-0.438237386	1.144300294	-0.837059387	1.586911063	2.07E-13	2	0.010912775
comp1197_c0_seq1		1.723	0	0	0.994774514	0.574333333	1.732050808	1.154700538	-0.577350269	-0.577350269	1.953155324	0.15632501	-7.13E-14	3	0.001218724
comp11970_c0_seq2		0	2.63	0	1.518431208	0.876666667	1.732050808	-0.577350269	1.154700538	-0.577350269	-0.675651164	-1.34392916	-1.13E-13	6	0.000138447
comp11980_c0_seq1		0	5.583	1.576	2.878359313	2.386333333	1.206184933	-0.829060265	1.110586386	-0.281526121	-1.051849507	-1.039202699	-6.32E-14	6	0.150714173
comp11983_c0_seq2		6.127	1.353	0	3.218742353	2.493333333	1.290939446	1.128908831	-0.354279159	-0.774629672	1.910120567	-0.214627346	-1.09E-13	3	0.074870639
comp11984_c0_seq2		0.603	0	3.279	1.745299688	1.294	1.348763283	-0.395920543	-0.741419946	1.137340489	-0.366480473	1.843249074	2.13E-13	2	0.108504181
comp11986_c0_seq3		0	5.143	0	2.969312434	1.714333333	1.732050808	-0.577350269	1.154700538	-0.577350269	-0.675651164	-1.34392916	-1.13E-13	6	0.000138447
comp11988_c0_seq1		0	19.68	0	11.3622533	6.56	1.732050808	-0.577350269	1.154700538	-0.577350269	-0.675651164	-1.34392916	-1.13E-13	6	0.000138447
comp1199_c0_seq1		0	1.696	0	0.979186057	0.565333333	1.732050808	-0.577350269	1.154700538	-0.577350269	-0.675651164	-1.34392916	-1.12E-13	6	0.000138447
comp1199_c0_seq2		0	6.356	0	3.669638311	2.118666667	1.732050808	-0.577350269	1.154700538	-0.577350269	-0.675651164	-1.34392916	-1.13E-13	6	0.000138447
comp11992_c0_seq2		0.775	3.436	0.778	1.535463774	1.663	0.923309545	-0.578326897	1.154699987	-0.57637309	-0.677114167	-1.343048315	-1.12E-13	6	0.000136857
comp11997_c0_seq1		0	4.134	1.177	2.129911344	1.770333333	1.203113167	-0.831177006	1.109748851	-0.278571845	-1.055003928	-1.035815662	-6.27E-14	6	0.15358244
comp120_c0_seq1		3.829	0	0	2.210674181	1.276333333	1.732050808	1.154700538	-0.577350269	-0.577350269	1.953155324	0.15632501	-7.13E-14	3	0.001218724
comp120_c1_seq1		8.788	0	1.255	4.753070201	3.347666667	1.419815852	1.144593516	-0.704316689	-0.440276827	1.940518035	0.389792974	-4.59E-14	3	0.044434563
comp12005_c0_seq2		0	0	3.532	2.039201151	1.177333333	1.732050808	-0.577350269	-0.577350269	1.154700538	-0.641501739	1.71677663	2.11E-13	2	0.007587137
comp12007_c0_seq2		27.705	4.67	2.354	14.01575472	11.57633333	1.210724874	1.150752634	-0.492755008	-0.657997626	1.945573366	0.010393557	-8.67E-14	3	0.009114676
comp1201_c0_seq1		0	0	3.648	2.106173782	1.216	1.732050808	-0.577350269	-0.577350269	1.154700538	-0.641501739	1.71677663	2.11E-13	2	0.007587137
comp1201_c0_seq2		3.647	0	0	2.105596432	1.215666667	1.732050808	1.154700538	-0.577350269	-0.577350269	1.953155324	0.15632501	-7.12E-14	3	0.001218724
comp12012_c0_seq3		1.896	0	0.73	0.956318636	0.875333333	1.092519386	1.067287229	-0.915315566	-0.151971663	1.828871302	0.832296278	6.37E-15	3	0.324087969
comp12016_c0_seq11		0	0.258	0	0.148956369	0.086	1.732050808	-0.577350269	1.154700538	-0.577350269	-0.675651164	-1.34392916	-1.12E-13	6	0.000138447
comp12016_c0_seq9		0	1.063	0	0.613723336	0.354333333	1.732050808	-0.577350269	1.154700538	-0.577350269	-0.675651164	-1.34392916	-1.12E-13	6	0.000138447
comp12018_c0_seq2		0	0	1.489	0.859674551	0.496333333	1.732050808	-0.577350269	-0.577350269	1.154700538	-0.641501739	1.71677663	2.12E-13	2	0.007587137
comp12022_c0_seq1		1.12	14.892	6.752	6.923956095	7.588	0.912487624	-0.934148038	1.05488826	-0.120740223	-1.208175565	-0.846102151	-3.55E-14	6	0.341588112
comp12027_c0_seq3		0	0.676	2.598	1.347878827	1.091333333	1.235075285	-0.809667242	-0.30813848	1.117805723	-0.994826422	1.450353335	1.99E-13	2	0.073361454
comp12028_c0_seq1		6.06	2.716	0	3.035418477	2.925333333	1.037631658	1.032696707	-0.068963583	-0.963733124	1.760366975	-0.632128188	-1.47E-13	3	0.386230017
comp1203_c1_seq1		0	15.192	0	8.77110529	5.064	1.732050808	-0.577350269	1.154700538	-0.577350269	-0.675651164	-1.34392916	-1.13E-13	6	0.000138447
comp12036_c0_seq2		4.93	2.201	0	2.469707877	2.377	1.039002052	1.033725496	-0.071263489	-0.962462007	1.761953472	-0.628990889	-1.47E-13	3	0.382850396
comp12037_c0_seq2		3.016	0	1.78	1.516154785	1.598666667	0.948387063	0.934821	-1.054421806	0.119600805	1.633176097	1.197453242	5.39E-14	3	0.788387261
comp12041_c0_seq1		0	1.428	0	0.824456184	0.476	1.732050808	-0.577350269	1.154700538	-0.577350269	-0.675651164	-1.34392916	-1.13E-13	6	0.000138447
comp12041_c0_seq2		3.753	2.008	0	1.878035232	1.920333333	0.977973563	0.975842538	0.04667999	-1.022522528	1.672917904	-0.785260401	-1.59E-13	3	0.5737658
comp12050_c0_seq1		0	0	2.208	1.274789394	0.736	1.732050808	-0.577350269	-0.577350269	1.154700538	-0.641501739	1.71677663	2.12E-13	2	0.007587137
comp12050_c0_seq4		0	0	0.049	0.028290163	0.016333333	1.732050808	-0.577350269	-0.577350269	1.154700538	-0.641501739	1.71677663	2.12E-13	2	0.007587137
comp12050_c0_seq6		5.572	0	2.958	2.78776924	2.843333333	0.980458115	0.978799331	-1.019931382	0.041132051	1.698376759	1.096883966	4.03E-14	3	0.635024354
comp12055_c0_seq2		0	0	3.989	2.303050224	1.329666667	1.732050808	-0.577350269	-0.577350269	1.154700538	-0.641501739	1.71677663	2.12E-13	2	0.007587137
comp12059_c0_seq1		0	6.839	0	3.948498491	2.279666667	1.732050808	-0.577350269	1.154700538	-0.577350269	-0.675651164	-1.34392916	-1.12E-13	6	0.000138447
comp1206_c0_seq1		0	0	5.322	3.072658133	1.774	1.732050808	-0.577350269	-0.577350269	1.154700538	-0.641501739	1.71677663	2.12E-13	2	0.007587137
comp12061_c0_seq1		1.551	0	6.217	3.235950298	2.589333333	1.249723339	-0.320874314	-0.800177102	1.121051417	-0.252900808	1.879467619	2.11E-13	2	0.18028732
comp12068_c0_seq1		0	0	13.864	8.004384132	4.621333333	1.732050808	-0.577350269	-0.577350269	1.154700538	-0.641501739	1.71677663	2.11E-13	2	0.007587137
comp12069_c0_seq1		0	0	2.053	1.185300103	0.684333333	1.732050808	-0.577350269	-0.577350269	1.154700538	-0.641501739	1.71677663	2.12E-13	2	0.007587137
comp12069_c0_seq3		6.031	1.793	0	3.097	2.608	1.1875	1.105263158	-0.263157895	-0.842105263	1.872902171	-0.35434464	-1.22E-13	3	0.149986134
comp12070_c0_seq2		0.191	0.279	14.039	7.969864574	4.836333333	1.647914655	-0.582862267	-0.571820674	1.154682941	-0.649867877	1.711971195	2.11E-13	2	0.006318684
comp12070_c0_seq4		9.152	0	0	5.283909664	3.050666667	1.732050808	1.154700538	-0.577350269	-0.577350269	1.953155324	0.15632501	-7.13E-14	3	0.001218724
comp12071_c0_seq2		0	5.808	1.323	3.044076707	2.377	1.280638076	-0.780860743	1.127106946	-0.346246202	-0.979971096	-1.111820427	-7.43E-14	6	0.09415998
comp12076_c0_seq1		0	2.169	0	1.252272734	0.723	1.732050808	-0.577350269	1.154700538	-0.577350269	-0.675651164	-1.34392916	-1.13E-13	6	0.000138447
comp12077_c0_seq1		1.905	0	0	1.099852263	0.635	1.732050808	1.154700538	-0.577350269	-0.577350269	1.953155324	0.15632501	-7.13E-14	3	0.001218724
comp12078_c0_seq3		0	17.039	0	9.837471237	5.679666667	1.732050808	-0.577350269	1.154700538	-0.577350269	-0.675651164	-1.34392916	-1.13E-13	6	0.000138447
comp12083_c0_seq2		4.978	0	0	2.87404964	1.659333333	1.732050808	1.154700538	-0.577350269	-0.577350269	1.953155324	0.15632501	-7.13E-14	3	0.001218724
comp12088_c0_seq2		19.798	1.31	0	11.07160819	7.036	1.57356569	1.152678073	-0.517178706	-0.635499367	1.948939265	0.051817976	-8.23E-14	3	0.004136591
comp12088_c0_seq4		0.01	0	0	0.005773503	0.003333333	1.732050808	1.154700538	-0.577350269	-0.577350269	1.953155324	0.15632501	-7.13E-14	3	0.001218724
comp12089_c0_seq1		0	1.117	6.295	3.358729869	2.470666667	1.359442742	-0.735595527	-0.403029335	1.138624862	-0.881994184	1.551301679	2.05E-13	2	0.02252371
comp1209_c0_seq1		8.377	0	4.203	4.188508366	4.193333333	0.998849372	0.998844052	-1.001151954	0.002307902	1.728034012	1.045640017	3.35E-14	3	0.564918817
comp12098_c0_seq1		1.541	0	0	0.889696765	0.513666667	1.732050808	1.154700538	-0.577350269	-0.577350269	1.953155324	0.15632501	-7.14E-14	3	0.001218724
comp121_c0_seq1		4.394	0	0	2.536877083	1.464666667	1.732050808	1.154700538	-0.577350269	-0.577350269	1.953155324	0.15632501	-7.12E-14	3	0.001218724
comp12105_c0_seq3		0.01	0.687	1.819	0.913987053	0.838666667	1.089809682	-0.906650334	-0.165939623	1.072589956	-1.142913228	1.286448532	1.88E-13	2	0.199147825
comp12106_c0_seq1		6.491	0	0	3.747580597	2.163666667	1.732050808	1.154700538	-0.577350269	-0.577350269	1.953155324	0.15632501	-7.14E-14	3	0.001218724
comp12108_c0_seq4		0	2.373	0	1.370052189	0.791	1.732050808	-0.577350269	1.154700538	-0.577350269	-0.675651164	-1.34392916	-1.13E-13	6	0.000138447
comp12109_c0_seq1		10.406	0	1.489	5.627534185	3.965	1.419302443	1.144551022	-0.704571464	-0.439979557	1.9404594	0.390281471	-4.57E-14	3	0.044597578
comp12110_c0_seq3		3.418	0	0	1.97338322	1.139333333	1.732050808	1.154700538	-0.577350269	-0.577350269	1.953155324	0.15632501	-7.14E-14	3	0.001218724
comp12111_c0_seq1		53.525	125.167	406.845	186.7753081	195.179	0.956943668	-0.758419309	-0.374846122	1.133265431	-0.916740467	1.522061708	2.03E-13	2	0.034706959
comp12113_c0_seq4		0	1.557	0	0.898934369	0.519	1.732050808	-0.577350269	1.154700538	-0.577350269	-0.675651164	-1.34392916	-1.12E-13	6	0.000138447
comp12115_c0_seq4		0	0	1.741	1.005166819	0.580333333	1.732050808	-0.577350269	-0.577350269	1.154700538	-0.641501739	1.71677663	2.12E-13	2	0.007587137
comp12117_c0_seq2		7.41	0	0	4.278165495	2.47	1.732050808	1.154700538	-0.577350269	-0.577350269	1.953155324	0.15632501	-7.12E-14	3	0.001218724
comp12117_c0_seq4		17.261	0	0	9.965642996	5.753666667	1.732050808	1.154700538	-0.577350269	-0.577350269	1.953155324	0.15632501	-7.12E-14	3	0.001218724
comp12121_c0_seq1		0	0	5.623	3.246440564	1.874333333	1.732050808	-0.577350269	-0.577350269	1.154700538	-0.641501739	1.71677663	2.12E-13	2	0.007587137
comp12121_c0_seq2		0	3.779	0	2.181806667	1.259666667	1.732050808	-0.577350269	1.154700538	-0.577350269	-0.675651164	-1.34392916	-1.12E-13	6	0.000138447
comp12126_c0_seq1		0	0	2.568	1.482635491	0.856	1.732050808	-0.577350269	-0.577350269	1.154700538	-0.641501739	1.71677663	2.11E-13	2	0.007587137
comp12127_c0_seq3		0	0	5.905	3.40925334	1.968333333	1.732050808	-0.577350269	-0.577350269	1.154700538	-0.641501739	1.71677663	2.12E-13	2	0.007587137
comp1213_c0_seq2		6.481	0	0	3.741807095	2.160333333	1.732050808	1.154700538	-0.577350269	-0.577350269	1.953155324	0.15632501	-7.12E-14	3	0.001218724
comp12133_c0_seq1		4.365	0	1.304	2.240660691	1.889666667	1.185743883	1.104733681	-0.843352442	-0.261381239	1.883548221	0.671393766	-1.34E-14	3	0.190651327
comp12134_c0_seq1		0	2.244	0	1.295574004	0.748	1.732050808	-0.577350269	1.154700538	-0.577350269	-0.675651164	-1.34392916	-1.12E-13	6	0.000138447
comp12135_c0_seq1		0	0.419	0	0.241909763	0.139666667	1.732050808	-0.577350269	1.154700538	-0.577350269	-0.675651164	-1.34392916	-1.13E-13	6	0.000138447
comp12135_c0_seq2		1.522	5.089	13.445	6.119697079	6.685333333	0.915391466	-0.843723679	-0.260851691	1.10457537	-1.046776163	1.397475251	1.96E-13	2	0.108800545
comp12138_c0_seq2		0	4.219	0	2.435840786	1.406333333	1.732050808	-0.577350269	1.154700538	-0.577350269	-0.675651164	-1.34392916	-1.13E-13	6	0.000138447
comp12140_c0_seq2		0	0	2.753	1.589445291	0.917666667	1.732050808	-0.577350269	-0.577350269	1.154700538	-0.641501739	1.71677663	2.12E-13	2	0.007587137
comp12146_c0_seq1		0	18.811	0	10.86053591	6.270333333	1.732050808	-0.577350269	1.154700538	-0.577350269	-0.675651164	-1.34392916	-1.13E-13	6	0.000138447
comp12148_c0_seq1		3.619	0	0	2.089430624	1.206333333	1.732050808	1.154700538	-0.577350269	-0.577350269	1.953155324	0.15632501	-7.11E-14	3	0.001218724
comp12151_c0_seq1		0.68	0	5.633	3.07477094	2.104333333	1.461161543	-0.463232339	-0.684387024	1.147619363	-0.468439761	1.803109262	2.13E-13	2	0.05840457
comp12152_c1_seq1		0	1.127	3.736	1.916364005	1.621	1.182210984	-0.845872703	-0.257779837	1.103652539	-1.050056021	1.393983092	1.96E-13	2	0.111326955
comp12152_c1_seq4		0	6.302	1.8	3.246105564	2.700666667	1.201964539	-0.8319713	1.109431983	-0.277460683	-1.056187554	-1.034540124	-6.23E-14	6	0.154667625
comp12159_c0_seq1		0	2.738	0	1.580785037	0.912666667	1.732050808	-0.577350269	1.154700538	-0.577350269	-0.675651164	-1.34392916	-1.13E-13	6	0.000138447
comp1216_c0_seq1		5.218	0	0	3.012613705	1.739333333	1.732050808	1.154700538	-0.577350269	-0.577350269	1.953155324	0.15632501	-7.13E-14	3	0.001218724
comp12166_c0_seq1		0	39.167	0	22.61307799	13.05566667	1.732050808	-0.577350269	1.154700538	-0.577350269	-0.675651164	-1.34392916	-1.13E-13	6	0.000138447
comp12167_c0_seq3		0	0	1.732	0.999970666	0.577333333	1.732050808	-0.577350269	-0.577350269	1.154700538	-0.641501739	1.71677663	2.12E-13	2	0.007587137
comp12167_c0_seq5		0	0	0.233	0.134522613	0.077666667	1.732050808	-0.577350269	-0.577350269	1.154700538	-0.641501739	1.71677663	2.12E-13	2	0.007587137
comp12168_c0_seq1		5.332	14.097	1.527	6.446034311	6.985333333	0.922795521	-0.256488448	1.103262304	-0.846773857	-0.193977662	-1.542105822	-1.55E-13	6	0.177903986
comp1217_c1_seq1		0	12.401	0	7.159720688	4.133666667	1.732050808	-0.577350269	1.154700538	-0.577350269	-0.675651164	-1.34392916	-1.13E-13	6	0.000138447
comp12172_c0_seq2		3.456	0	0	1.99532253	1.152	1.732050808	1.154700538	-0.577350269	-0.577350269	1.953155324	0.15632501	-7.14E-14	3	0.001218724
comp12172_c0_seq3		3.762	0	0	2.171991713	1.254	1.732050808	1.154700538	-0.577350269	-0.577350269	1.953155324	0.15632501	-7.13E-14	3	0.001218724
comp12173_c0_seq1		0	2.609	7.365	3.734292481	3.324666667	1.123208085	-0.890306981	-0.191647192	1.081954173	-1.117923607	1.31715219	1.91E-13	2	0.172196869
comp12175_c0_seq1		16.916	3.049	3.395	7.908127107	7.786666667	1.015598515	1.154424203	-0.599088331	-0.555335873	1.953169958	0.194987281	-6.71E-14	3	0.00362332
comp12178_c0_seq1		0	0	2.977	1.718771751	0.992333333	1.732050808	-0.577350269	-0.577350269	1.154700538	-0.641501739	1.71677663	2.12E-13	2	0.007587137
comp1218_c0_seq1		0	0	10.799	6.234805557	3.599666667	1.732050808	-0.577350269	-0.577350269	1.154700538	-0.641501739	1.71677663	2.11E-13	2	0.007587137
comp12184_c0_seq1		0	118.253	11.286	65.25984587	43.17966667	1.511355944	-0.661657503	1.150375585	-0.488718081	-0.801860317	-1.26033186	-9.77E-14	6	0.014688303
comp1219_c0_seq1		0	2.147	0	1.239571028	0.715666667	1.732050808	-0.577350269	1.154700538	-0.577350269	-0.675651164	-1.34392916	-1.13E-13	6	0.000138447
comp12190_c0_seq2		3.743	0	1.664	1.87533046	1.802333333	1.040501457	1.034839837	-0.96107506	-0.073764777	1.781166469	0.942390585	2.02E-14	3	0.438599748
comp12190_c0_seq5		0	2.083	0	1.202620611	0.694333333	1.732050808	-0.577350269	1.154700538	-0.577350269	-0.675651164	-1.34392916	-1.13E-13	6	0.000138447
comp12192_c0_seq2		4.212	1.6	0	2.126165876	1.937333333	1.097470342	1.069844405	-0.158658051	-0.911186354	1.817783622	-0.507096525	-1.36E-13	3	0.264643205
comp12196_c0_seq1		2.211	12.691	2.208	6.051497032	5.703333333	1.061045652	-0.577102379	1.154700503	-0.577598124	-0.675279817	-1.344152428	-1.13E-13	6	0.000139453
comp1220_c0_seq1		0	10.35	0	5.975575286	3.45	1.732050808	-0.577350269	1.154700538	-0.577350269	-0.675651164	-1.34392916	-1.13E-13	6	0.000138447
comp12200_c0_seq1		6.003	0	1.002	3.215846545	2.335	1.377236208	1.140601689	-0.72609186	-0.414509829	1.934967497	0.43186821	-4.11E-14	3	0.059603349
comp12201_c0_seq3		3.284	10.103	1.099	4.696541316	4.828666667	0.972637301	-0.328894513	1.123025005	-0.794130492	-0.302833472	-1.511795886	-1.47E-13	6	0.109787379
comp12204_c0_seq2		2.441	0	0	1.409312007	0.813666667	1.732050808	1.154700538	-0.577350269	-0.577350269	1.953155324	0.15632501	-7.12E-14	3	0.001218724
comp12205_c0_seq2		0.22	1.009	0.156	0.475083501	0.461666667	1.029061736	-0.508682507	1.152078175	-0.643395668	-0.572733372	-1.401159835	-1.23E-13	6	0.00938758
comp1221_c0_seq1		0	0	4.894	2.825552217	1.631333333	1.732050808	-0.577350269	-0.577350269	1.154700538	-0.641501739	1.71677663	2.11E-13	2	0.007587137
comp12210_c0_seq4		4.145	0	0	2.393116866	1.381666667	1.732050808	1.154700538	-0.577350269	-0.577350269	1.953155324	0.15632501	-7.12E-14	3	0.001218724
comp12213_c0_seq2		3.035	0	1.81	1.526867709	1.615	0.945428922	0.930008534	-1.057720974	0.12771244	1.626031945	1.207618881	5.53E-14	3	0.805137669
comp12216_c0_seq2		0	5.658	0	3.266647823	1.886	1.732050808	-0.577350269	1.154700538	-0.577350269	-0.675651164	-1.34392916	-1.13E-13	6	0.000138447
comp12217_c0_seq2		1.809	0	0	1.044426637	0.603	1.732050808	1.154700538	-0.577350269	-0.577350269	1.953155324	0.15632501	-7.13E-14	3	0.001218724
comp12223_c0_seq2		4.71	0	1.323	2.429204191	2.011	1.207958325	1.111063455	-0.82784313	-0.283220325	1.892724602	0.638284606	-1.72E-14	3	0.167871857
comp12225_c0_seq1		6.271	2.244	0	3.17746508	2.838333333	1.119482706	1.080316095	-0.187046378	-0.893269717	1.834030195	-0.466365762	-1.32E-13	3	0.230576518
comp12226_c0_seq2		5.285	0	0	3.051296173	1.761666667	1.732050808	1.154700538	-0.577350269	-0.577350269	1.953155324	0.15632501	-7.13E-14	3	0.001218724
comp12229_c0_seq6		2.652	6.753	0	3.402310832	3.135	1.085266613	-0.141962338	1.063394904	-0.921432566	-0.021628545	-1.574835849	-1.66E-13	6	0.315203533
comp1223_c0_seq1		0	2.62	0	1.512657705	0.873333333	1.732050808	-0.577350269	1.154700538	-0.577350269	-0.675651164	-1.34392916	-1.12E-13	6	0.000138447
comp12232_c0_seq2		0	1.621	0.623	0.817697377	0.748	1.093178311	-0.914763849	1.06763214	-0.15286829	-1.179388808	-0.886085593	-4.11E-14	6	0.297899033
comp12232_c0_seq7		0.134	1.224	0	0.671345912	0.452666667	1.483091116	-0.474668366	1.148935772	-0.674267406	-0.521717348	-1.426251161	-1.28E-13	6	0.020298805
comp12236_c0_seq3		2.566	0	1.226	1.283421988	1.264	1.015365497	1.014475373	-0.984867029	-0.029608344	1.75112906	1.002780256	2.80E-14	3	0.510139127
comp12240_c0_seq1		3.36	0	0	1.939896904	1.12	1.732050808	1.154700538	-0.577350269	-0.577350269	1.953155324	0.15632501	-7.14E-14	3	0.001218724
comp12244_c0_seq1		0	2.738	6.655	3.344860685	3.131	1.068304275	-0.936062902	-0.117493683	1.053556585	-1.187929188	1.227338327	1.84E-13	2	0.254843387
comp12245_c0_seq1		0	18.274	0	10.55049882	6.091333333	1.732050808	-0.577350269	1.154700538	-0.577350269	-0.675651164	-1.34392916	-1.12E-13	6	0.000138447
comp12249_c0_seq1		8.377	0	0	4.836463205	2.792333333	1.732050808	1.154700538	-0.577350269	-0.577350269	1.953155324	0.15632501	-7.13E-14	3	0.001218724
comp1225_c0_seq1		0	0	11.042	6.375101672	3.680666667	1.732050808	-0.577350269	-0.577350269	1.154700538	-0.641501739	1.71677663	2.12E-13	2	0.007587137
comp12251_c0_seq4		0	0.021	0	0.012124356	0.007	1.732050808	-0.577350269	1.154700538	-0.577350269	-0.675651164	-1.34392916	-1.13E-13	6	0.000138447
comp12251_c0_seq6		0	0	4.096	2.364826703	1.365333333	1.732050808	-0.577350269	-0.577350269	1.154700538	-0.641501739	1.71677663	2.11E-13	2	0.007587137
comp1226_c0_seq1		0	9.266	3.444	4.683580824	4.236666667	1.105487213	-0.904578532	1.073822257	-0.169243725	-1.164252984	-0.906200375	-4.40E-14	6	0.276680566
comp12261_c0_seq3		1.56	7.795	0	4.124537348	3.118333333	1.322673655	-0.377820153	1.133864546	-0.756044392	-0.376339066	-1.486871993	-1.41E-13	6	0.072393611
comp12279_c0_seq2		5.888	0	0	3.399438385	1.962666667	1.732050808	1.154700538	-0.577350269	-0.577350269	1.953155324	0.15632501	-7.13E-14	3	0.001218724
comp12279_c0_seq3		0	8.375	0	4.835308504	2.791666667	1.732050808	-0.577350269	1.154700538	-0.577350269	-0.675651164	-1.34392916	-1.13E-13	6	0.000138447
comp1228_c0_seq1		0	2.555	0	1.475129938	0.851666667	1.732050808	-0.577350269	1.154700538	-0.577350269	-0.675651164	-1.34392916	-1.13E-13	6	0.000138447
comp12290_c1_seq3		2.834	0	0	1.636210663	0.944666667	1.732050808	1.154700538	-0.577350269	-0.577350269	1.953155324	0.15632501	-7.14E-14	3	0.001218724
comp12294_c0_seq2		0	12.057	25.607	12.81075198	12.55466667	1.02039762	-0.980010126	-0.038847576	1.018857703	-1.255313871	1.127956095	1.77E-13	2	0.358707434
comp12294_c0_seq3		0	0	6.197	3.577839618	2.065666667	1.732050808	-0.577350269	-0.577350269	1.154700538	-0.641501739	1.71677663	2.11E-13	2	0.007587137
comp12301_c0_seq1		9.248	0	0	5.339335289	3.082666667	1.732050808	1.154700538	-0.577350269	-0.577350269	1.953155324	0.15632501	-7.13E-14	3	0.001218724
comp12301_c0_seq4		0	11.037	1.819	5.917427003	4.285333333	1.38085571	-0.724188626	1.140980136	-0.41679151	-0.89534832	-1.187393182	-8.59E-14	6	0.046726168
comp12304_c0_seq2		0	24.501	0	14.14565895	8.167	1.732050808	-0.577350269	1.154700538	-0.577350269	-0.675651164	-1.34392916	-1.13E-13	6	0.000138447
comp12305_c0_seq1		2.345	0.086	0	1.329755742	0.810333333	1.640998448	1.154096665	-0.544711567	-0.609385098	1.951607195	0.099193227	-7.75E-14	3	0.001107561
comp12305_c0_seq3		4.825	2.201	0	2.415588334	2.342	1.03142115	1.027906935	-0.058370873	-0.969536062	1.752982924	-0.646531322	-1.48E-13	3	0.401972356
comp12306_c0_seq2		0	2.276	0	1.314049213	0.758666667	1.732050808	-0.577350269	1.154700538	-0.577350269	-0.675651164	-1.34392916	-1.13E-13	6	0.000138447
comp12312_c0_seq2		4.519	0	0	2.609045866	1.506333333	1.732050808	1.154700538	-0.577350269	-0.577350269	1.953155324	0.15632501	-7.14E-14	3	0.001218724
comp12317_c0_seq1		0	16.083	0	9.285524379	5.361	1.732050808	-0.577350269	1.154700538	-0.577350269	-0.675651164	-1.34392916	-1.12E-13	6	0.000138447
comp12318_c0_seq3		0	0	0.895	0.516728491	0.298333333	1.732050808	-0.577350269	-0.577350269	1.154700538	-0.641501739	1.71677663	2.12E-13	2	0.007587137
comp12318_c0_seq6		0	5.132	1.946	2.590847223	2.359333333	1.098126825	-0.910641628	1.070177601	-0.159535973	-1.1732638	-0.894297497	-4.22E-14	6	0.289173471
comp12318_c0_seq7		1.398	1.235	5.584	2.465189851	2.739	0.900032804	-0.543974331	-0.610094999	1.15406933	-0.590858116	1.744570531	2.12E-13	2	0.017701007
comp12319_c0_seq1		0	6.012	2.257	3.036945231	2.756333333	1.101806227	-0.907600607	1.072020211	-0.164419604	-1.1687446	-0.90029331	-4.30E-14	6	0.282857413
comp12319_c0_seq3		0	3.2	0	1.847520861	1.066666667	1.732050808	-0.577350269	1.154700538	-0.577350269	-0.675651164	-1.34392916	-1.13E-13	6	0.000138447
comp1232_c0_seq1		12.254	0	0	7.074850199	4.084666667	1.732050808	1.154700538	-0.577350269	-0.577350269	1.953155324	0.15632501	-7.14E-14	3	0.001218724
comp12321_c0_seq1		1.225	0	4.903	2.551722229	2.042666667	1.249211274	-0.320437177	-0.800505103	1.12094228	-0.252239498	1.8796534	2.11E-13	2	0.180752462
comp12327_c0_seq4		0	2.394	8.425	4.341367335	3.606333333	1.203817544	-0.830690669	-0.279251498	1.109942167	-1.026889601	1.418247745	1.97E-13	2	0.094236806
comp12331_c0_seq1		0	1.632	3.755	1.88284262	1.795666667	1.04854796	-0.953699819	-0.086925304	1.040625123	-1.214952439	1.189210543	1.81E-13	2	0.293248148
comp12334_c0_seq1		1.168	5.164	1.167	2.307380405	2.499666667	0.923075239	-0.57713356	1.154700511	-0.577566952	-0.675326527	-1.344124351	-1.13E-13	6	0.000139313
comp12336_c0_seq1		0	3.092	0	1.785167032	1.030666667	1.732050808	-0.577350269	1.154700538	-0.577350269	-0.675651164	-1.34392916	-1.13E-13	6	0.000138447
comp12337_c0_seq1		0	6.678	0	3.855545098	2.226	1.732050808	-0.577350269	1.154700538	-0.577350269	-0.675651164	-1.34392916	-1.13E-13	6	0.000138447
comp12341_c0_seq1		0.278	0.011	17.629	10.0955635	5.972666667	1.690294145	-0.564076158	-0.590523418	1.154599576	-0.621357051	1.728095885	2.12E-13	2	0.011114602
comp12341_c0_seq4		0.536	10.586	1.703	5.496545552	4.275	1.285741649	-0.680245431	1.148175693	-0.467930262	-0.829662143	-1.239698064	-9.44E-14	6	0.022175717
comp12348_c0_seq1		0	5.701	2.15	2.879047933	2.617	1.100132951	-0.908981045	1.071187445	-0.1622064	-1.170796115	-0.897578056	-4.27E-14	6	0.285711928
comp1235_c0_seq1		0	0	9.33	5.386678012	3.11	1.732050808	-0.577350269	-0.577350269	1.154700538	-0.641501739	1.71677663	2.11E-13	2	0.007587137
comp1235_c0_seq2		0	2.555	0.584	1.338775684	1.046333333	1.279492531	-0.781559858	1.12690026	-0.345340402	-0.981014312	-1.110825341	-7.41E-14	6	0.094867177
comp12351_c0_seq4		0.297	0	0	0.17147303	0.099	1.732050808	1.154700538	-0.577350269	-0.577350269	1.953155324	0.15632501	-7.14E-14	3	0.001218724
comp12358_c0_seq2		2.049	5.916	0	3.004195566	2.655	1.131523754	-0.201717893	1.08548193	-0.883764036	-0.111579389	-1.560030415	-1.61E-13	6	0.239151078
comp1236_c0_seq1		0	7.977	1.498	4.239771495	3.158333333	1.342407861	-0.744930083	1.136539238	-0.391609155	-0.926332003	-1.160859133	-8.18E-14	6	0.061900765
comp1236_c0_seq2		0	21.473	0	12.39744233	7.157666667	1.732050808	-0.577350269	1.154700538	-0.577350269	-0.675651164	-1.34392916	-1.12E-13	6	0.000138447
comp12366_c0_seq1		1.599	0	0.632	0.80532747	0.743666667	1.082914571	1.062093826	-0.923433876	-0.13865995	1.821251512	0.851321016	8.81E-15	3	0.342469453
comp12366_c0_seq8		0.594	0	0.019	0.337594925	0.204333333	1.652177447	1.15424326	-0.605261863	-0.548981396	1.953020619	0.206059544	-6.59E-14	3	0.004658156
comp12370_c0_seq3		0	3.758	0	2.169682312	1.252666667	1.732050808	-0.577350269	1.154700538	-0.577350269	-0.675651164	-1.34392916	-1.13E-13	6	0.000138447
comp12371_c0_seq1		0	2.319	4.145	2.077380642	2.154666667	0.964130867	-1.037203593	0.079106029	0.958097564	-1.343316763	0.971047508	1.64E-13	2	0.545336175
comp12372_c0_seq1		0	5.164	0	2.98143679	1.721333333	1.732050808	-0.577350269	1.154700538	-0.577350269	-0.675651164	-1.34392916	-1.13E-13	6	0.000138447
comp12373_c0_seq1		0	2.384	6.012	3.02737466	2.798666667	1.081720341	-0.924453357	-0.136972365	1.061425722	-1.170153743	1.251299738	1.86E-13	2	0.231684131
comp12374_c0_seq2		5.495	0	0	3.172539729	1.831666667	1.732050808	1.154700538	-0.577350269	-0.577350269	1.953155324	0.15632501	-7.12E-14	3	0.001218724
comp1238_c0_seq1		0	7.118	0	4.109579216	2.372666667	1.732050808	-0.577350269	1.154700538	-0.577350269	-0.675651164	-1.34392916	-1.12E-13	6	0.000138447
comp12381_c0_seq2		11.316	0	0	6.533295646	3.772	1.732050808	1.154700538	-0.577350269	-0.577350269	1.953155324	0.15632501	-7.13E-14	3	0.001218724
comp12384_c0_seq4		0	1.653	0.506	0.846960645	0.719666667	1.17687908	-0.849704967	1.101979578	-0.25227461	-1.082606114	-1.005394241	-5.81E-14	6	0.18019345
comp12384_c0_seq6		9.602	0.966	3.96	4.385139602	4.842666667	0.905521669	1.085332228	-0.884046352	-0.201285876	1.855286669	0.760783241	-2.47E-15	3	0.260014687
comp12385_c0_seq3		4.088	1.6	0	2.06001165	1.896	1.086504035	1.064071652	-0.143688508	-0.920383144	1.808840747	-0.528348365	-1.38E-13	3	0.283468766
comp12387_c0_seq1		19.252	0	0	11.11514738	6.417333333	1.732050808	1.154700538	-0.577350269	-0.577350269	1.953155324	0.15632501	-7.14E-14	3	0.001218724
comp12388_c0_seq1		0	0	2.101	1.213012916	0.700333333	1.732050808	-0.577350269	-0.577350269	1.154700538	-0.641501739	1.71677663	2.12E-13	2	0.007587137
comp12388_c0_seq4		4.815	0	1.187	2.5085048	2.000666667	1.253834455	1.121916662	-0.797553454	-0.324363209	1.908385792	0.57498179	-2.50E-14	3	0.128566008
comp12388_c0_seq5		0	5.626	0	3.248172614	1.875333333	1.732050808	-0.577350269	1.154700538	-0.577350269	-0.675651164	-1.34392916	-1.12E-13	6	0.000138447
comp12388_c0_seq6		0	0	2.685	1.550185473	0.895	1.732050808	-0.577350269	-0.577350269	1.154700538	-0.641501739	1.71677663	2.11E-13	2	0.007587137
comp12388_c0_seq8		0	2.63	0	1.518431208	0.876666667	1.732050808	-0.577350269	1.154700538	-0.577350269	-0.675651164	-1.34392916	-1.13E-13	6	0.000138447
comp12393_c0_seq1		5.907	0	0	3.41040804	1.969	1.732050808	1.154700538	-0.577350269	-0.577350269	1.953155324	0.15632501	-7.12E-14	3	0.001218724
comp12393_c0_seq2		0	0	2.306	1.331369721	0.768666667	1.732050808	-0.577350269	-0.577350269	1.154700538	-0.641501739	1.71677663	2.12E-13	2	0.007587137
comp12396_c0_seq2		0.785	5.508	1.566	2.531667896	2.619666667	0.966408409	-0.724686943	1.140881606	-0.416194663	-0.896092868	-1.186770122	-8.59E-14	6	0.047062712
comp12398_c0_seq10		0	2.04	4.154	2.077109851	2.064666667	1.006026728	-0.994009376	-0.011875475	1.005884851	-1.276816897	1.092906018	1.74E-13	2	0.398124126
comp12401_c0_seq2		5.131	0	1.236	2.677868618	2.122333333	1.261756848	1.123530351	-0.792545728	-0.330984622	1.910704406	0.564678826	-2.59E-14	3	0.122688139
comp12401_c0_seq4		1.111	5.239	1.382	2.309050093	2.577333333	0.895906658	-0.635037472	1.152710664	-0.517673192	-0.762028858	-1.288440887	-1.03E-13	6	0.006765334
comp12404_c0_seq1		0.957	0	0	0.552524208	0.319	1.732050808	1.154700538	-0.577350269	-0.577350269	1.953155324	0.15632501	-7.13E-14	3	0.001218724
comp12404_c0_seq5		0	2.598	0	1.499955999	0.866	1.732050808	-0.577350269	1.154700538	-0.577350269	-0.675651164	-1.34392916	-1.12E-13	6	0.000138447
comp12408_c0_seq1		0	2.512	4.563	2.285377941	2.358333333	0.969064851	-1.031922682	0.067239061	0.964683621	-1.33517185	0.987259902	1.65E-13	2	0.524885621
comp12415_c0_seq1		26.595	0	0	15.35463041	8.865	1.732050808	1.154700538	-0.577350269	-0.577350269	1.953155324	0.15632501	-7.12E-14	3	0.001218724
comp12416_c0_seq2		2.69	0.805	0	1.380661074	1.165	1.185116801	1.104543345	-0.260744658	-0.843798686	1.871776293	-0.357960569	-1.22E-13	3	0.15229692
comp1242_c0_seq1		2.24	0	1.119	1.120000149	1.119666667	1.000297841	1.000297486	-0.999702248	-0.000595238	1.730182712	1.041768805	3.30E-14	3	0.5598296
comp12423_c0_seq5		4.308	0.279	0.7	2.214638646	1.762333333	1.256651398	1.149472701	-0.669785717	-0.479686984	1.947146362	0.324377527	-5.31E-14	3	0.025363886
comp1243_c0_seq1		0	3.393	0	1.958949463	1.131	1.732050808	-0.577350269	1.154700538	-0.577350269	-0.675651164	-1.34392916	-1.12E-13	6	0.000138447
comp12433_c0_seq1		0	5.132	0.681	2.787250318	1.937666667	1.438457071	-0.695189325	1.146051832	-0.450862507	-0.852006608	-1.222481631	-9.15E-14	6	0.029415062
comp12433_c0_seq2		0	4.821	1.226	2.505631723	2.015666667	1.243078414	-0.804454481	1.119611197	-0.315156716	-1.015167339	-1.077318456	-6.87E-14	6	0.119813738
comp12442_c0_seq5		0	0	9.495	5.481940806	3.165	1.732050808	-0.577350269	-0.577350269	1.154700538	-0.641501739	1.71677663	2.11E-13	2	0.007587137
comp12444_c0_seq3		6.338	1.406	0	3.328455698	2.581333333	1.289432734	1.128651545	-0.353116712	-0.775534833	1.909712227	-0.216449708	-1.09E-13	3	0.075676515
comp12446_c0_seq2		4.605	0	0.866	2.447314923	1.823666667	1.341974917	1.136483624	-0.745170411	-0.391313213	1.929174686	0.46929198	-3.69E-14	3	0.075025176
comp12451_c0_seq1		0	5.197	10.848	5.425583133	5.348333333	1.014443714	-0.985761936	-0.027892547	1.013654483	-1.264146223	1.113779432	1.75E-13	2	0.374483938
comp12454_c0_seq1		2.106	0	1.138	1.054142938	1.081333333	0.974854751	0.97203769	-1.025793841	0.053756151	1.688363231	1.113335259	4.23E-14	3	0.65864127
comp12460_c0_seq2		0	3.811	1.586	1.914407741	1.799	1.064151051	-0.939716217	1.050977781	-0.111261564	-1.216439742	-0.834175422	-3.40E-14	6	0.35499553
comp12460_c0_seq3		0	0	1.002	0.57850497	0.334	1.732050808	-0.577350269	-0.577350269	1.154700538	-0.641501739	1.71677663	2.12E-13	2	0.007587137
comp12461_c0_seq2		5.476	0	0	3.161570074	1.825333333	1.732050808	1.154700538	-0.577350269	-0.577350269	1.953155324	0.15632501	-7.14E-14	3	0.001218724
comp12461_c0_seq7		0	0	0.837	0.483242175	0.279	1.732050808	-0.577350269	-0.577350269	1.154700538	-0.641501739	1.71677663	2.11E-13	2	0.007587137
comp12461_c0_seq9		0	1.643	0	0.948586492	0.547666667	1.732050808	-0.577350269	1.154700538	-0.577350269	-0.675651164	-1.34392916	-1.13E-13	6	0.000138447
comp12463_c0_seq1		27.82	0	0	16.06188449	9.273333333	1.732050808	1.154700538	-0.577350269	-0.577350269	1.953155324	0.15632501	-7.13E-14	3	0.001218724
comp12464_c0_seq4		3.849	1.224	0	1.966536804	1.691	1.162943113	1.097360597	-0.237473308	-0.859887289	1.860557527	-0.392612223	-1.26E-13	3	0.175409589
comp12465_c0_seq1		5.572	1.406	0.798	2.598598853	2.592	1.002545854	1.146771844	-0.456399801	-0.690372043	1.938893253	-0.050263303	-9.27E-14	3	0.020353467
comp12467_c0_seq4		0	0	0.049	0.028290163	0.016333333	1.732050808	-0.577350269	-0.577350269	1.154700538	-0.641501739	1.71677663	2.12E-13	2	0.007587137
comp12467_c0_seq5		3.839	0.719	1.167	1.686944378	1.908333333	0.88398832	1.144475593	-0.705022257	-0.439453335	1.940355294	0.391146024	-4.57E-14	3	0.044886838
comp1247_c0_seq1		10.11	4.606	0	5.061642553	4.905333333	1.031865158	1.028256463	-0.059137588	-0.969118874	1.753521642	-0.645491359	-1.48E-13	3	0.400823157
comp12472_c0_seq2		0.986	3.554	0	1.834745032	1.513333333	1.212386585	-0.287415049	1.112234469	-0.82481942	-0.240483411	-1.530097913	-1.52E-13	6	0.146986331
comp12473_c0_seq1		1.915	1.31	10.06	4.886538482	4.428333333	1.103471242	-0.514338185	-0.638147708	1.152485893	-0.545909308	1.767442444	2.13E-13	2	0.030055418
comp12475_c0_seq3		0	14.43	5.438	7.287578564	6.622666667	1.100399421	-0.908760929	1.07132064	-0.162559711	-1.170469001	-0.898011734	-4.27E-14	6	0.285255366
comp12476_c0_seq2		9.794	0	39.276	20.44388636	16.35666667	1.249880967	-0.321008763	-0.800076188	1.121084951	-0.253104205	1.879410422	2.11E-13	2	0.180144365
comp12488_c0_seq1		0.929	13.12	3.726	6.386064594	5.925	1.077816809	-0.782328448	1.126671974	-0.344343526	-0.982161179	-1.109729494	-7.38E-14	6	0.095648294
comp1249_c0_seq1		0	6.549	0	3.781066913	2.183	1.732050808	-0.577350269	1.154700538	-0.577350269	-0.675651164	-1.34392916	-1.12E-13	6	0.000138447
comp1249_c1_seq1		4.806	0	0	2.774745394	1.602	1.732050808	1.154700538	-0.577350269	-0.577350269	1.953155324	0.15632501	-7.12E-14	3	0.001218724
comp12495_c0_seq1		0	0	4.271	2.465863	1.423666667	1.732050808	-0.577350269	-0.577350269	1.154700538	-0.641501739	1.71677663	2.11E-13	2	0.007587137
comp12505_c0_seq1		7.036	3.79	0.272	3.382911369	3.699333333	0.914465139	0.98632991	0.026801372	-1.013131282	1.68902019	-0.759581267	-1.57E-13	3	0.539075486
comp12506_c0_seq7		0	0	2.773	1.600992296	0.924333333	1.732050808	-0.577350269	-0.577350269	1.154700538	-0.641501739	1.71677663	2.12E-13	2	0.007587137
comp12514_c0_seq1		0	1.074	2.753	1.387535345	1.275666667	1.087694287	-0.919375979	-0.145341643	1.064717622	-1.162382689	1.261514737	1.87E-13	2	0.22204903
comp12516_c0_seq1		1.149	0	0	0.663375459	0.383	1.732050808	1.154700538	-0.577350269	-0.577350269	1.953155324	0.15632501	-7.13E-14	3	0.001218724
comp12520_c0_seq1		0	0	6.937	4.005078817	2.312333333	1.732050808	-0.577350269	-0.577350269	1.154700538	-0.641501739	1.71677663	2.12E-13	2	0.007587137
comp12524_c0_seq4		0.756	0.408	0	0.378396617	0.388	0.975249014	0.97252455	0.052854595	-1.025379145	1.667825733	-0.793182275	-1.59E-13	3	0.584748769
comp12527_c0_seq1		0	1.696	4.047	2.032315018	1.914333333	1.06163069	-0.941947147	-0.107430852	1.049377999	-1.19694234	1.214857582	1.83E-13	2	0.267208683
comp1253_c0_seq1		0	1.739	0	1.004012118	0.579666667	1.732050808	-0.577350269	1.154700538	-0.577350269	-0.675651164	-1.34392916	-1.13E-13	6	0.000138447
comp1253_c0_seq2		9.305	0	0	5.372244255	3.101666667	1.732050808	1.154700538	-0.577350269	-0.577350269	1.953155324	0.15632501	-7.13E-14	3	0.001218724
comp12532_c0_seq4		2.441	0	0	1.409312007	0.813666667	1.732050808	1.154700538	-0.577350269	-0.577350269	1.953155324	0.15632501	-7.12E-14	3	0.001218724
comp12532_c0_seq5		0.871	4.037	0	2.124443692	1.636	1.298559714	-0.36009427	1.130178225	-0.770083955	-0.349712552	-1.496327627	-1.43E-13	6	0.085114395
comp12535_c0_seq2		1.024	3.554	0.525	1.624024938	1.701	0.954747171	-0.41686552	1.140992331	-0.724126811	-0.434970571	-1.464290466	-1.36E-13	6	0.047779989
comp12535_c0_seq3		1.953	0	0.516	1.012046936	0.823	1.229704661	1.116549006	-0.813203391	-0.303345615	1.900653461	0.607472651	-2.08E-14	3	0.148050283
comp12537_c0_seq1		0	0	3.045	1.75803157	1.015	1.732050808	-0.577350269	-0.577350269	1.154700538	-0.641501739	1.71677663	2.11E-13	2	0.007587137
comp12543_c0_seq1		0	8.493	0	4.903435836	2.831	1.732050808	-0.577350269	1.154700538	-0.577350269	-0.675651164	-1.34392916	-1.13E-13	6	0.000138447
comp12543_c0_seq5		0	11.037	0.01	6.369330132	3.682333333	1.729699502	-0.578135103	1.154700183	-0.576565079	-0.676826859	-1.343221453	-1.12E-13	6	0.000136871
comp12543_c0_seq7		7.592	0	4.855	3.844924317	4.149	0.926711091	0.895466261	-1.079084959	0.183618699	1.574707939	1.276491238	6.50E-14	3	0.925211411
comp12543_c0_seq8		0	0	3.288	1.898327685	1.096	1.732050808	-0.577350269	-0.577350269	1.154700538	-0.641501739	1.71677663	2.11E-13	2	0.007587137
comp12549_c0_seq10		0	0	1.858	1.0727168	0.619333333	1.732050808	-0.577350269	-0.577350269	1.154700538	-0.641501739	1.71677663	2.12E-13	2	0.007587137
comp12549_c0_seq11		0	0.032	0.243	0.132031562	0.091666667	1.440344311	-0.694278439	-0.451912147	1.146190586	-0.819136332	1.600458776	2.07E-13	2	0.007514406
comp12549_c0_seq2		0	0	5.302	3.061111127	1.767333333	1.732050808	-0.577350269	-0.577350269	1.154700538	-0.641501739	1.71677663	2.12E-13	2	0.007587137
comp12549_c0_seq3		0	1.342	0	0.774804061	0.447333333	1.732050808	-0.577350269	1.154700538	-0.577350269	-0.675651164	-1.34392916	-1.13E-13	6	0.000138447
comp12549_c0_seq7		0	0	0.204	0.117779455	0.068	1.732050808	-0.577350269	-0.577350269	1.154700538	-0.641501739	1.71677663	2.11E-13	2	0.007587137
comp12549_c0_seq8		0	0	0.399	0.230362757	0.133	1.732050808	-0.577350269	-0.577350269	1.154700538	-0.641501739	1.71677663	2.12E-13	2	0.007587137
comp12549_c0_seq9		6.184	1.374	1.547	2.728485477	3.035	0.899006747	1.154120125	-0.608762632	-0.545357493	1.952905181	0.212356685	-6.54E-14	3	0.005315483
comp12552_c0_seq7		0	0.827	4.894	2.619658184	1.907	1.373706441	-0.727957568	-0.412267527	1.140225094	-0.870370182	1.560745235	2.05E-13	2	0.019084107
comp12552_c0_seq8		0	3.081	0	1.778816179	1.027	1.732050808	-0.577350269	1.154700538	-0.577350269	-0.675651164	-1.34392916	-1.13E-13	6	0.000138447
comp12556_c0_seq3		0	0	5.234	3.021851309	1.744666667	1.732050808	-0.577350269	-0.577350269	1.154700538	-0.641501739	1.71677663	2.11E-13	2	0.007587137
comp12562_c1_seq2		3.245	14.57	3.249	6.537337404	7.021333333	0.931067803	-0.577656177	1.154700484	-0.577044307	-0.676109421	-1.343653463	-1.12E-13	6	0.000137542
comp12563_c0_seq1		3.131	16.663	4.475	7.455073261	8.089666667	0.921555061	-0.665139898	1.149999877	-0.484859979	-0.807069627	-1.256530563	-9.75E-14	6	0.015965941
comp1257_c0_seq1		9.305	0	0	5.372244255	3.101666667	1.732050808	1.154700538	-0.577350269	-0.577350269	1.953155324	0.15632501	-7.13E-14	3	0.001218724
comp12570_c0_seq2		0	0	3.668	2.117720787	1.222666667	1.732050808	-0.577350269	-0.577350269	1.154700538	-0.641501739	1.71677663	2.12E-13	2	0.007587137
comp12571_c0_seq1		0	4.101	9.135	4.575434078	4.412	1.037043082	-0.964280093	-0.067971693	1.032251786	-1.231175657	1.165249687	1.80E-13	2	0.318318002
comp12573_c0_seq1		0	12.283	0	7.091593356	4.094333333	1.732050808	-0.577350269	1.154700538	-0.577350269	-0.675651164	-1.34392916	-1.13E-13	6	0.000138447
comp12574_c0_seq2		2.795	0	0	1.613694002	0.931666667	1.732050808	1.154700538	-0.577350269	-0.577350269	1.953155324	0.15632501	-7.13E-14	3	0.001218724
comp12576_c0_seq2		26.327	11.832	0.584	12.90558392	12.91433333	0.999322504	1.039291732	-0.083865507	-0.955426226	1.770540302	-0.611736646	-1.45E-13	3	0.364575647
comp12577_c0_seq2		8.884	1.578	0	4.73978157	3.487333333	1.359142106	1.13858974	-0.402831503	-0.735758237	1.925580087	-0.137552326	-1.01E-13	3	0.044870139
comp12577_c0_seq3		24.345	0	0	14.0555923	8.115	1.732050808	1.154700538	-0.577350269	-0.577350269	1.953155324	0.15632501	-7.12E-14	3	0.001218724
comp12579_c0_seq1		6.098	27.958	0	14.70087848	11.352	1.295003389	-0.357393608	1.129592359	-0.772198751	-0.34565534	-1.497725444	-1.44E-13	6	0.087135688
comp12579_c0_seq2		24.412	0	12.239	12.20601487	12.217	0.999100832	0.999097587	-1.000899977	0.00180239	1.728408846	1.044966333	3.35E-14	3	0.564031122
comp12580_c0_seq1		0.306	0	2.043	1.101866144	0.783	1.407236455	-0.432901948	-0.710612631	1.143514579	-0.42248698	1.822127042	2.13E-13	2	0.079241693
comp12580_c0_seq10		0.019	1.331	0	0.763027522	0.45	1.695616717	-0.564855116	1.154611038	-0.589755922	-0.656931336	-1.355028227	-1.15E-13	6	0.000490309
comp12580_c0_seq11		2.489	0	0	1.43702482	0.829666667	1.732050808	1.154700538	-0.577350269	-0.577350269	1.953155324	0.15632501	-7.13E-14	3	0.001218724
comp12580_c0_seq2		0	0	5.546	3.201984593	1.848666667	1.732050808	-0.577350269	-0.577350269	1.154700538	-0.641501739	1.71677663	2.12E-13	2	0.007587137
comp12580_c0_seq5		3.37	0	0	1.945670407	1.123333333	1.732050808	1.154700538	-0.577350269	-0.577350269	1.953155324	0.15632501	-7.14E-14	3	0.001218724
comp12580_c0_seq6		0.019	1.267	0	0.726080115	0.428666667	1.693810533	-0.564216893	1.154601698	-0.590384804	-0.655975077	-1.355586713	-1.15E-13	6	0.000524657
comp12580_c0_seq7		1.149	3.371	0.448	1.526030472	1.656	0.921515985	-0.332234519	1.12383077	-0.791596251	-0.307852775	-1.510210651	-1.47E-13	6	0.107008744
comp12582_c0_seq2		0	2.083	0	1.202620611	0.694333333	1.732050808	-0.577350269	1.154700538	-0.577350269	-0.675651164	-1.34392916	-1.13E-13	6	0.000138447
comp12582_c0_seq4		6.414	0	0	3.703124627	2.138	1.732050808	1.154700538	-0.577350269	-0.577350269	1.953155324	0.15632501	-7.13E-14	3	0.001218724
comp12582_c0_seq5		5.122	0	2.481	2.56141647	2.534333333	1.010686494	1.010248313	-0.9894265	-0.020821812	1.744886709	1.014645568	2.94E-14	3	0.524963208
comp12582_c0_seq7		0	3.833	0	2.212983582	1.277666667	1.732050808	-0.577350269	1.154700538	-0.577350269	-0.675651164	-1.34392916	-1.13E-13	6	0.000138447
comp12582_c0_seq8		0	0	1.372	0.792124569	0.457333333	1.732050808	-0.577350269	-0.577350269	1.154700538	-0.641501739	1.71677663	2.12E-13	2	0.007587137
comp12587_c0_seq5		0	1.997	0	1.152968488	0.665666667	1.732050808	-0.577350269	1.154700538	-0.577350269	-0.675651164	-1.34392916	-1.12E-13	6	0.000138447
comp12589_c0_seq1		0	0.236	0	0.136254664	0.078666667	1.732050808	-0.577350269	1.154700538	-0.577350269	-0.675651164	-1.34392916	-1.13E-13	6	0.000138447
comp12589_c0_seq11		0	0.043	0	0.024826062	0.014333333	1.732050808	-0.577350269	1.154700538	-0.577350269	-0.675651164	-1.34392916	-1.13E-13	6	0.000138447
comp12589_c0_seq13		0	0.107	0	0.061776479	0.035666667	1.732050808	-0.577350269	1.154700538	-0.577350269	-0.675651164	-1.34392916	-1.13E-13	6	0.000138447
comp12589_c0_seq14		2.001	0.923	0	1.001500042	0.974666667	1.027530822	1.024796097	-0.051589281	-0.973206816	1.7481891	-0.655712431	-1.48E-13	3	0.412203182
comp12589_c0_seq15		1.005	0.215	0	0.529205379	0.406666667	1.301324703	1.130625948	-0.362178228	-0.768447719	1.912848591	-0.202215902	-1.08E-13	3	0.069501687
comp12589_c0_seq16		0.431	0.086	0	0.228101586	0.172333333	1.323606879	1.133997671	-0.378486336	-0.755511335	1.918221053	-0.176435534	-1.05E-13	3	0.059012635
comp12589_c0_seq3		1.034	0.429	0	0.519490455	0.487666667	1.065257257	1.051671552	-0.112931173	-0.938740378	1.789658657	-0.571528042	-1.41E-13	3	0.324000404
comp12589_c0_seq6		0	0.011	0	0.006350853	0.003666667	1.732050808	-0.577350269	1.154700538	-0.577350269	-0.675651164	-1.34392916	-1.12E-13	6	0.000138447
comp12589_c0_seq7		0	0.021	0	0.012124356	0.007	1.732050808	-0.577350269	1.154700538	-0.577350269	-0.675651164	-1.34392916	-1.13E-13	6	0.000138447
comp12589_c0_seq8		0	0.977	0	0.564071213	0.325666667	1.732050808	-0.577350269	1.154700538	-0.577350269	-0.675651164	-1.34392916	-1.13E-13	6	0.000138447
comp12589_c0_seq9		0.211	0.021	0	0.116233959	0.077333333	1.503025338	1.149979466	-0.484654688	-0.665324778	1.944255432	-0.003223946	-8.78E-14	3	0.011227947
comp12590_c0_seq3		3.983	0	0	2.299586122	1.327666667	1.732050808	1.154700538	-0.577350269	-0.577350269	1.953155324	0.15632501	-7.13E-14	3	0.001218724
comp12594_c0_seq3		0	2.931	0	1.692213639	0.977	1.732050808	-0.577350269	1.154700538	-0.577350269	-0.675651164	-1.34392916	-1.13E-13	6	0.000138447
comp12599_c0_seq2		4.988	0	0	2.879823143	1.662666667	1.732050808	1.154700538	-0.577350269	-0.577350269	1.953155324	0.15632501	-7.14E-14	3	0.001218724
comp126_c0_seq2		0	23.685	0	13.67454113	7.895	1.732050808	-0.577350269	1.154700538	-0.577350269	-0.675651164	-1.34392916	-1.13E-13	6	0.000138447
comp12600_c0_seq2		0	0.086	0	0.049652123	0.028666667	1.732050808	-0.577350269	1.154700538	-0.577350269	-0.675651164	-1.34392916	-1.13E-13	6	0.000138447
comp12600_c0_seq5		3.379	1.482	9.807	4.363168153	4.889333333	0.892385087	-0.346155197	-0.780931015	1.127086212	-0.291151686	1.868234105	2.12E-13	2	0.154300028
comp12600_c0_seq7		0	2.716	0	1.568083331	0.905333333	1.732050808	-0.577350269	1.154700538	-0.577350269	-0.675651164	-1.34392916	-1.12E-13	6	0.000138447
comp12602_c0_seq1		4.155	0.913	1.041	1.835935002	2.036333333	0.901588641	1.153998733	-0.611858988	-0.542139745	1.952784381	0.21793762	-6.49E-14	3	0.005939746
comp12610_c0_seq1		0	0	1.741	1.005166819	0.580333333	1.732050808	-0.577350269	-0.577350269	1.154700538	-0.641501739	1.71677663	2.12E-13	2	0.007587137
comp12610_c0_seq10		0.718	0	0	0.414537493	0.239333333	1.732050808	1.154700538	-0.577350269	-0.577350269	1.953155324	0.15632501	-7.14E-14	3	0.001218724
comp12610_c0_seq11		0	1.664	0	0.960710848	0.554666667	1.732050808	-0.577350269	1.154700538	-0.577350269	-0.675651164	-1.34392916	-1.13E-13	6	0.000138447
comp12610_c0_seq12		0.201	0.934	0	0.491603838	0.378333333	1.299393404	-0.360724062	1.130313932	-0.769589869	-0.350658673	-1.496000038	-1.44E-13	6	0.084646177
comp12610_c0_seq5		1.206	0	0	0.696284425	0.402	1.732050808	1.154700538	-0.577350269	-0.577350269	1.953155324	0.15632501	-7.13E-14	3	0.001218724
comp12612_c0_seq2		0	0	18.709	10.80164619	6.236333333	1.732050808	-0.577350269	-0.577350269	1.154700538	-0.641501739	1.71677663	2.12E-13	2	0.007587137
comp12615_c0_seq2		0	0	2.199	1.269593242	0.733	1.732050808	-0.577350269	-0.577350269	1.154700538	-0.641501739	1.71677663	2.12E-13	2	0.007587137
comp12619_c0_seq4		1.752	0	0	1.011517672	0.584	1.732050808	1.154700538	-0.577350269	-0.577350269	1.953155324	0.15632501	-7.14E-14	3	0.001218724
comp12620_c1_seq1		6.28	1.868	0	3.224736888	2.716	1.187311078	1.105206447	-0.262967191	-0.842239257	1.872813457	-0.354630541	-1.22E-13	3	0.150168151
comp12628_c0_seq1		0.086	0	0.905	0.499530113	0.330333333	1.512200139	-0.489126335	-0.661288129	1.150414464	-0.507685062	1.785619825	2.13E-13	2	0.042954544
comp12628_c0_seq10		0	2.942	0	1.698564492	0.980666667	1.732050808	-0.577350269	1.154700538	-0.577350269	-0.675651164	-1.34392916	-1.13E-13	6	0.000138447
comp12628_c0_seq2		0.546	0	0	0.315233247	0.182	1.732050808	1.154700538	-0.577350269	-0.577350269	1.953155324	0.15632501	-7.12E-14	3	0.001218724
comp12628_c0_seq3		1.034	3.457	0	1.774398208	1.497	1.185302744	-0.260933537	1.104599853	-0.843666316	-0.200662893	-1.540464702	-1.55E-13	6	0.173295445
comp12628_c0_seq4		0.163	0	0	0.094108094	0.054333333	1.732050808	1.154700538	-0.577350269	-0.577350269	1.953155324	0.15632501	-7.12E-14	3	0.001218724
comp12628_c0_seq9		0.144	0	0	0.083138439	0.048	1.732050808	1.154700538	-0.577350269	-0.577350269	1.953155324	0.15632501	-7.14E-14	3	0.001218724
comp12629_c0_seq1		1.867	0	0	1.077912953	0.622333333	1.732050808	1.154700538	-0.577350269	-0.577350269	1.953155324	0.15632501	-7.14E-14	3	0.001218724
comp1263_c0_seq1		0	2.695	0	1.555958975	0.898333333	1.732050808	-0.577350269	1.154700538	-0.577350269	-0.675651164	-1.34392916	-1.12E-13	6	0.000138447
comp12632_c0_seq2		0	3.425	11.402	5.850480863	4.942333333	1.183748742	-0.844773865	-0.259351901	1.104125766	-1.04837894	1.395771114	1.96E-13	2	0.110030648
comp12633_c0_seq1		0	6.549	0	3.781066913	2.183	1.732050808	-0.577350269	1.154700538	-0.577350269	-0.675651164	-1.34392916	-1.12E-13	6	0.000138447
comp12633_c0_seq2		0	0	22.882	13.21092886	7.627333333	1.732050808	-0.577350269	-0.577350269	1.154700538	-0.641501739	1.71677663	2.12E-13	2	0.007587137
comp12638_c0_seq1		0	0	3.405	1.965877667	1.135	1.732050808	-0.577350269	-0.577350269	1.154700538	-0.641501739	1.71677663	2.12E-13	2	0.007587137
comp12638_c0_seq3		1.752	0.472	0	0.906521557	0.741333333	1.222825841	1.114884317	-0.297106375	-0.817777942	1.887984251	-0.303022267	-1.17E-13	3	0.119213067
comp12639_c0_seq2		0	1.278	0	0.737853644	0.426	1.732050808	-0.577350269	1.154700538	-0.577350269	-0.675651164	-1.34392916	-1.13E-13	6	0.000138447
comp12639_c0_seq3		0	23.599	0	13.624889	7.866333333	1.732050808	-0.577350269	1.154700538	-0.577350269	-0.675651164	-1.34392916	-1.13E-13	6	0.000138447
comp12641_c0_seq2		1.733	0	0	1.000548017	0.577666667	1.732050808	1.154700538	-0.577350269	-0.577350269	1.953155324	0.15632501	-7.14E-14	3	0.001218724
comp12641_c0_seq3		0	9.652	0	5.572584798	3.217333333	1.732050808	-0.577350269	1.154700538	-0.577350269	-0.675651164	-1.34392916	-1.13E-13	6	0.000138447
comp12642_c0_seq1		15.26	0	0	8.810365108	5.086666667	1.732050808	1.154700538	-0.577350269	-0.577350269	1.953155324	0.15632501	-7.12E-14	3	0.001218724
comp12643_c0_seq2		19.195	0	0	11.08223842	6.398333333	1.732050808	1.154700538	-0.577350269	-0.577350269	1.953155324	0.15632501	-7.13E-14	3	0.001218724
comp12653_c0_seq1		0.584	0.236	0	0.293784502	0.273333333	1.074821347	1.057464451	-0.127077273	-0.930387178	1.798615478	-0.551749459	-1.40E-13	3	0.305050511
comp12659_c0_seq2		0	0	3.707	2.140237448	1.235666667	1.732050808	-0.577350269	-0.577350269	1.154700538	-0.641501739	1.71677663	2.12E-13	2	0.007587137
comp12662_c0_seq9		0	0	4.417	2.550156139	1.472333333	1.732050808	-0.577350269	-0.577350269	1.154700538	-0.641501739	1.71677663	2.11E-13	2	0.007587137
comp12664_c0_seq1		0	2.802	1.06	1.414765469	1.287333333	1.09898923	-0.909927024	1.070613257	-0.160686233	-1.172201894	-0.89571115	-4.24E-14	6	0.287680125
comp12666_c0_seq1		0	0	20.917	12.07643558	6.972333333	1.732050808	-0.577350269	-0.577350269	1.154700538	-0.641501739	1.71677663	2.12E-13	2	0.007587137
comp12668_c0_seq1		39.289	9.985	3.746	18.97785721	17.67333333	1.07381312	1.138994062	-0.405121255	-0.733872807	1.926230916	-0.133870371	-1.01E-13	3	0.043634714
comp12669_c0_seq3		0	4.96	0	2.863657335	1.653333333	1.732050808	-0.577350269	1.154700538	-0.577350269	-0.675651164	-1.34392916	-1.13E-13	6	0.000138447
comp12669_c0_seq4		1.149	0	0	0.663375459	0.383	1.732050808	1.154700538	-0.577350269	-0.577350269	1.953155324	0.15632501	-7.13E-14	3	0.001218724
comp1267_c0_seq2		0	2.04	0	1.177794549	0.68	1.732050808	-0.577350269	1.154700538	-0.577350269	-0.675651164	-1.34392916	-1.12E-13	6	0.000138447
comp12670_c0_seq1		0	0	14.272	8.239943042	4.757333333	1.732050808	-0.577350269	-0.577350269	1.154700538	-0.641501739	1.71677663	2.12E-13	2	0.007587137
comp12670_c0_seq2		0	7.365	0	4.252184733	2.455	1.732050808	-0.577350269	1.154700538	-0.577350269	-0.675651164	-1.34392916	-1.13E-13	6	0.000138447
comp12673_c0_seq1		0	0.784	0	0.452642611	0.261333333	1.732050808	-0.577350269	1.154700538	-0.577350269	-0.675651164	-1.34392916	-1.12E-13	6	0.000138447
comp12673_c0_seq2		1.781	0.365	0	0.940765823	0.715333333	1.315143275	1.132765074	-0.372391646	-0.760373428	1.916254427	-0.186094976	-1.06E-13	3	0.062838204
comp12673_c0_seq4		0	0	2.218	1.280562897	0.739333333	1.732050808	-0.577350269	-0.577350269	1.154700538	-0.641501739	1.71677663	2.11E-13	2	0.007587137
comp12673_c0_seq6		0.067	1.02	0	0.570540387	0.362333333	1.574628483	-0.51763791	1.152708347	-0.635070438	-0.586161221	-1.394205247	-1.22E-13	6	0.007191852
comp12675_c0_seq7		0	4.381	1.673	2.210782441	2.018	1.095531437	-0.912799	1.068852347	-0.156053347	-1.17646947	-0.890012007	-4.14E-14	6	0.293716258
comp12678_c0_seq3		2.106	0	0	1.215899667	0.702	1.732050808	1.154700538	-0.577350269	-0.577350269	1.953155324	0.15632501	-7.13E-14	3	0.001218724
comp12679_c0_seq1		0	9.727	4.086	4.884171817	4.604333333	1.060777199	-0.942705029	1.048830152	-0.106125123	-1.220874717	-0.827687645	-3.28E-14	6	0.36235911
comp12681_c0_seq2		0.986	0	0	0.569267365	0.328666667	1.732050808	1.154700538	-0.577350269	-0.577350269	1.953155324	0.15632501	-7.13E-14	3	0.001218724
comp12684_c0_seq1		0	1.278	4.436	2.283431044	1.904666667	1.198861241	-0.834124889	-0.274440811	1.1085657	-1.032129001	1.412840764	1.97E-13	2	0.097950061
comp12686_c0_seq1		12.35	0	1.236	6.801607555	4.528666667	1.501900682	1.14992423	-0.665822988	-0.484101242	1.947744634	0.316968196	-5.41E-14	3	0.023547684
comp12691_c0_seq2		13.001	4.724	1.08	6.108705618	6.268333333	0.974534265	1.102142923	-0.252808603	-0.84933432	1.86802393	-0.369821762	-1.23E-13	3	0.160010362
comp12694_c0_seq4		0	0.054	0.263	0.138904044	0.105666667	1.314549309	-0.760716995	-0.371959414	1.132676409	-0.920239376	1.519030655	2.03E-13	2	0.036096658
comp127_c0_seq1		3.485	0	0	2.012065688	1.161666667	1.732050808	1.154700538	-0.577350269	-0.577350269	1.953155324	0.15632501	-7.13E-14	3	0.001218724
comp127_c0_seq2		0	16.524	0	9.540135848	5.508	1.732050808	-0.577350269	1.154700538	-0.577350269	-0.675651164	-1.34392916	-1.13E-13	6	0.000138447
comp1270_c0_seq1		0	2.899	0	1.67373843	0.966333333	1.732050808	-0.577350269	1.154700538	-0.577350269	-0.675651164	-1.34392916	-1.12E-13	6	0.000138447
comp12700_c0_seq1		0	1.288	0	0.743627147	0.429333333	1.732050808	-0.577350269	1.154700538	-0.577350269	-0.675651164	-1.34392916	-1.13E-13	6	0.000138447
comp12707_c0_seq1		18.027	3.522	4.008	8.237754366	8.519	0.966986074	1.154198047	-0.606597354	-0.547600693	1.952979219	0.208460221	-6.57E-14	3	0.004902868
comp12708_c0_seq1		3.887	1.729	0	1.947441655	1.872	1.040300029	1.034690818	-0.073429671	-0.961261147	1.763442259	-0.626032716	-1.46E-13	3	0.379679811
comp12708_c0_seq2		4.231	0	2.821	2.15435613	2.350666667	0.916487293	0.872805247	-1.091122602	0.218317356	1.540998488	1.318178872	7.09E-14	3	1.003851812
comp12712_c0_seq2		18.18	0	0	10.49622789	6.06	1.732050808	1.154700538	-0.577350269	-0.577350269	1.953155324	0.15632501	-7.13E-14	3	0.001218724
comp12715_c0_seq1		0	0	2.403	1.387372697	0.801	1.732050808	-0.577350269	-0.577350269	1.154700538	-0.641501739	1.71677663	2.12E-13	2	0.007587137
comp12717_c0_seq1		16.007	0	0	9.241645759	5.335666667	1.732050808	1.154700538	-0.577350269	-0.577350269	1.953155324	0.15632501	-7.12E-14	3	0.001218724
comp12720_c0_seq2		0	0	1.878	1.084263806	0.626	1.732050808	-0.577350269	-0.577350269	1.154700538	-0.641501739	1.71677663	2.12E-13	2	0.007587137
comp12732_c0_seq10		0.01	0.687	1.469	0.730129441	0.722	1.011259613	-0.975169553	-0.047936706	1.023106258	-1.247883363	1.139656485	1.78E-13	2	0.345860208
comp12732_c0_seq12		0	0.118	0	0.068127332	0.039333333	1.732050808	-0.577350269	1.154700538	-0.577350269	-0.675651164	-1.34392916	-1.13E-13	6	0.000138447
comp12732_c0_seq4		0.019	3.06	0	1.761232618	1.026333333	1.716043473	-0.571947921	1.15468374	-0.58273582	-0.667557974	-1.348766599	-1.13E-13	6	0.000215387
comp12732_c0_seq5		0.048	2.115	0	1.20747795	0.721	1.674726699	-0.557360074	1.154472427	-0.597112353	-0.645700836	-1.361535774	-1.16E-13	6	0.000992975
comp12732_c0_seq7		0.153	1.278	0	0.697891825	0.477	1.463085588	-0.46425533	1.147742345	-0.683487014	-0.506094822	-1.433523643	-1.30E-13	6	0.024433757
comp12736_c0_seq2		0	6.732	0	3.886722012	2.244	1.732050808	-0.577350269	1.154700538	-0.577350269	-0.675651164	-1.34392916	-1.12E-13	6	0.000138447
comp12737_c0_seq10		14.944	2.008	0	8.1106442	5.650666667	1.435342886	1.145819383	-0.449121744	-0.696697639	1.937322946	-0.062266255	-9.39E-14	3	0.023137615
comp12737_c0_seq3		0	0	4.719	2.72451592	1.573	1.732050808	-0.577350269	-0.577350269	1.154700538	-0.641501739	1.71677663	2.12E-13	2	0.007587137
comp12737_c0_seq5		0	0	0.253	0.146069618	0.084333333	1.732050808	-0.577350269	-0.577350269	1.154700538	-0.641501739	1.71677663	2.11E-13	2	0.007587137
comp1274_c0_seq1		7.831	0	0	4.521229958	2.610333333	1.732050808	1.154700538	-0.577350269	-0.577350269	1.953155324	0.15632501	-7.12E-14	3	0.001218724
comp1274_c1_seq1		5.246	0	0	3.028779512	1.748666667	1.732050808	1.154700538	-0.577350269	-0.577350269	1.953155324	0.15632501	-7.13E-14	3	0.001218724
comp12741_c0_seq1		0.431	4.885	0.856	2.458033835	2.057333333	1.194766932	-0.66163993	1.150377438	-0.488737509	-0.801834028	-1.260350968	-9.80E-14	6	0.014682
comp12744_c0_seq3		0	1.943	0.535	1.003654821	0.826	1.215078476	-0.822992111	1.112932431	-0.28994032	-1.042805511	-1.048815358	-6.46E-14	6	0.142680279
comp12745_c0_seq2		0.517	0.279	3.999	2.082441196	1.598333333	1.302882917	-0.519262362	-0.633551303	1.152813665	-0.553376476	1.763756465	2.12E-13	2	0.027789369
comp12746_c0_seq3		0	6.313	0	3.644812249	2.104333333	1.732050808	-0.577350269	1.154700538	-0.577350269	-0.675651164	-1.34392916	-1.12E-13	6	0.000138447
comp12750_c0_seq2		0.708	0	0	0.408763991	0.236	1.732050808	1.154700538	-0.577350269	-0.577350269	1.953155324	0.15632501	-7.13E-14	3	0.001218724
comp12752_c0_seq1		0	4.241	1.596	2.14201315	1.945666667	1.100914759	-0.908335538	1.071577611	-0.163242073	-1.16983682	-0.898849073	-4.28E-14	6	0.284374532
comp12754_c0_seq12		0	2.308	0.496	1.214922768	0.934666667	1.299846043	-0.769321879	1.130387354	-0.361065475	-0.962750254	-1.12801291	-7.65E-14	6	0.082937302
comp12754_c0_seq4		0.823	0	3.113	1.613081833	1.312	1.229483104	-0.303146431	-0.813349933	1.116496363	-0.22608426	1.886773786	2.11E-13	2	0.199576618
comp12754_c0_seq7		3.15	0	1.596	1.575046666	1.582	0.995604719	0.995526059	-1.004414684	0.008888626	1.723127901	1.054394856	3.46E-14	3	0.576533675
comp12763_c0_seq1		4.557	2.061	0.068	2.249191929	2.228666667	1.00920966	1.035186595	-0.074545291	-0.960641304	1.764206941	-0.624507962	-1.46E-13	3	0.37805165
comp12763_c0_seq3		0.01	1.224	5.04	2.624771482	2.091333333	1.255070839	-0.792957919	-0.330441465	1.123399384	-0.969355693	1.47471104	2.01E-13	2	0.058934216
comp12764_c0_seq1		13.623	0	4.553	6.935186107	6.058666667	1.144672003	1.090718146	-0.873612701	-0.217105445	1.863149203	0.737493625	-5.44E-15	3	0.24081694
comp12766_c0_seq1		0.115	3.854	0.739	2.003027791	1.569333333	1.276355857	-0.726067476	1.140606574	-0.414539098	-0.898155521	-1.185040353	-8.54E-14	6	0.048002156
comp12771_c0_seq1		2.269	8.632	0	4.474884617	3.633666667	1.231506637	-0.304961308	1.116974796	-0.812013488	-0.266861623	-1.522666641	-1.50E-13	6	0.130647086
comp12771_c0_seq12		0	0	9.447	5.454227993	3.149	1.732050808	-0.577350269	-0.577350269	1.154700538	-0.641501739	1.71677663	2.12E-13	2	0.007587137
comp12771_c0_seq5		4.634	0	0	2.675441147	1.544666667	1.732050808	1.154700538	-0.577350269	-0.577350269	1.953155324	0.15632501	-7.12E-14	3	0.001218724
comp12774_c0_seq4		0	4.413	0	2.547846738	1.471	1.732050808	-0.577350269	1.154700538	-0.577350269	-0.675651164	-1.34392916	-1.13E-13	6	0.000138447
comp12774_c0_seq7		0	0	3.23	1.864841369	1.076666667	1.732050808	-0.577350269	-0.577350269	1.154700538	-0.641501739	1.71677663	2.12E-13	2	0.007587137
comp12776_c0_seq2		1.053	2.867	0	1.450235268	1.306666667	1.10987393	-0.174914148	1.075917382	-0.901003234	-0.071238107	-1.567277131	-1.64E-13	6	0.272088076
comp12784_c0_seq3		0	0	1.887	1.089459958	0.629	1.732050808	-0.577350269	-0.577350269	1.154700538	-0.641501739	1.71677663	2.12E-13	2	0.007587137
comp12786_c0_seq2		1.656	4.413	0	2.2292732	2.023	1.101964014	-0.164627646	1.072098296	-0.90747065	-0.055753363	-1.569795816	-1.65E-13	6	0.285238205
comp12786_c0_seq4		0	0	6.509	3.757972902	2.169666667	1.732050808	-0.577350269	-0.577350269	1.154700538	-0.641501739	1.71677663	2.11E-13	2	0.007587137
comp12788_c0_seq2		0	13.195	0	7.618136802	4.398333333	1.732050808	-0.577350269	1.154700538	-0.577350269	-0.675651164	-1.34392916	-1.13E-13	6	0.000138447
comp1279_c0_seq1		0	0	21.54	12.4361248	7.18	1.732050808	-0.577350269	-0.577350269	1.154700538	-0.641501739	1.71677663	2.12E-13	2	0.007587137
comp12790_c0_seq1		4.318	0	0	2.492998462	1.439333333	1.732050808	1.154700538	-0.577350269	-0.577350269	1.953155324	0.15632501	-7.14E-14	3	0.001218724
comp12792_c0_seq1		0	0	6.285	3.628646442	2.095	1.732050808	-0.577350269	-0.577350269	1.154700538	-0.641501739	1.71677663	2.12E-13	2	0.007587137
comp12794_c0_seq2		0	4.241	0	2.448542492	1.413666667	1.732050808	-0.577350269	1.154700538	-0.577350269	-0.675651164	-1.34392916	-1.12E-13	6	0.000138447
comp12794_c0_seq3		8.865	0	0	5.118210136	2.955	1.732050808	1.154700538	-0.577350269	-0.577350269	1.953155324	0.15632501	-7.13E-14	3	0.001218724
comp12794_c0_seq6		1.044	0	0	0.602753681	0.348	1.732050808	1.154700538	-0.577350269	-0.577350269	1.953155324	0.15632501	-7.12E-14	3	0.001218724
comp128_c0_seq1		0	4.005	8.863	4.438335987	4.289333333	1.034737952	-0.966428262	-0.064063048	1.03049131	-1.234470733	1.160278068	1.79E-13	2	0.323607249
comp1280_c0_seq1		0	4.993	0	2.882709894	1.664333333	1.732050808	-0.577350269	1.154700538	-0.577350269	-0.675651164	-1.34392916	-1.13E-13	6	0.000138447
comp1280_c0_seq2		0	9.652	0	5.572584798	3.217333333	1.732050808	-0.577350269	1.154700538	-0.577350269	-0.675651164	-1.34392916	-1.13E-13	6	0.000138447
comp1280_c0_seq3		0	5.057	0	2.919660311	1.685666667	1.732050808	-0.577350269	1.154700538	-0.577350269	-0.675651164	-1.34392916	-1.12E-13	6	0.000138447
comp12800_c0_seq1		0	0	3.746	2.162754108	1.248666667	1.732050808	-0.577350269	-0.577350269	1.154700538	-0.641501739	1.71677663	2.11E-13	2	0.007587137
comp12800_c0_seq3		5.581	0	1.576	2.877248744	2.385666667	1.206056481	1.110551648	-0.829148565	-0.281403083	1.89198364	0.64105254	-1.71E-14	3	0.169717179
comp12800_c0_seq4		0	2.265	0	1.30769836	0.755	1.732050808	-0.577350269	1.154700538	-0.577350269	-0.675651164	-1.34392916	-1.13E-13	6	0.000138447
comp12801_c0_seq2		1.781	0	0	1.028260829	0.593666667	1.732050808	1.154700538	-0.577350269	-0.577350269	1.953155324	0.15632501	-7.11E-14	3	0.001218724
comp12801_c0_seq4		0.306	0	1.829	0.979660315	0.711666667	1.376571872	-0.414089109	-0.726442273	1.140531382	-0.393992758	1.833150594	2.13E-13	2	0.09360796
comp12809_c0_seq7		0	4.23	0	2.442191639	1.41	1.732050808	-0.577350269	1.154700538	-0.577350269	-0.675651164	-1.34392916	-1.13E-13	6	0.000138447
comp12809_c0_seq8		1.637	0	0	0.945122391	0.545666667	1.732050808	1.154700538	-0.577350269	-0.577350269	1.953155324	0.15632501	-7.14E-14	3	0.001218724
comp1281_c0_seq2		3.58	0	0	2.066913964	1.193333333	1.732050808	1.154700538	-0.577350269	-0.577350269	1.953155324	0.15632501	-7.13E-14	3	0.001218724
comp12811_c0_seq2		2.623	0	0.876	1.335384714	1.166333333	1.144942595	1.090821732	-0.873406234	-0.217415499	1.863300307	0.737035453	-5.36E-15	3	0.240447326
comp12811_c0_seq3		0.89	4.692	0.885	2.196530522	2.155666667	1.018956481	-0.576211737	1.15469979	-0.578488054	-0.673945598	-1.344953573	-1.13E-13	6	0.000145074
comp12811_c1_seq1		3.849	0	0	2.222221186	1.283	1.732050808	1.154700538	-0.577350269	-0.577350269	1.953155324	0.15632501	-7.12E-14	3	0.001218724
comp12811_c1_seq3		5.629	0	0	3.249904665	1.876333333	1.732050808	1.154700538	-0.577350269	-0.577350269	1.953155324	0.15632501	-7.13E-14	3	0.001218724
comp12813_c0_seq3		0	1.503	7.569	4.007183674	3.024	1.325126876	-0.75464472	-0.379568326	1.134213046	-0.910992931	1.527005681	2.04E-13	2	0.03249001
comp12817_c0_seq1		0	3.683	0	2.126381041	1.227666667	1.732050808	-0.577350269	1.154700538	-0.577350269	-0.675651164	-1.34392916	-1.12E-13	6	0.000138447
comp12817_c0_seq2		0	3.726	0	2.151207103	1.242	1.732050808	-0.577350269	1.154700538	-0.577350269	-0.675651164	-1.34392916	-1.13E-13	6	0.000138447
comp12818_c0_seq2		0	5.325	0	3.074390183	1.775	1.732050808	-0.577350269	1.154700538	-0.577350269	-0.675651164	-1.34392916	-1.13E-13	6	0.000138447
comp12821_c0_seq2		0	0	4.008	2.314019879	1.336	1.732050808	-0.577350269	-0.577350269	1.154700538	-0.641501739	1.71677663	2.12E-13	2	0.007587137
comp12823_c0_seq3		1.867	0	0	1.077912953	0.622333333	1.732050808	1.154700538	-0.577350269	-0.577350269	1.953155324	0.15632501	-7.14E-14	3	0.001218724
comp12828_c0_seq1		9.966	0	0	5.753872783	3.322	1.732050808	1.154700538	-0.577350269	-0.577350269	1.953155324	0.15632501	-7.14E-14	3	0.001218724
comp12831_c0_seq1		0	0	0.662	0.382205878	0.220666667	1.732050808	-0.577350269	-0.577350269	1.154700538	-0.641501739	1.71677663	2.11E-13	2	0.007587137
comp12831_c0_seq2		2.633	0	1.654	1.330842215	1.429	0.931310157	0.904690268	-1.073756141	0.169065872	1.588420678	1.258764527	6.27E-14	3	0.893172662
comp12831_c0_seq4		0	3.285	0	1.896595634	1.095	1.732050808	-0.577350269	1.154700538	-0.577350269	-0.675651164	-1.34392916	-1.13E-13	6	0.000138447
comp12833_c0_seq4		0	0	3.405	1.965877667	1.135	1.732050808	-0.577350269	-0.577350269	1.154700538	-0.641501739	1.71677663	2.12E-13	2	0.007587137
comp12835_c0_seq1		0.594	0	4.796	2.614423327	1.796666667	1.45515213	-0.460012215	-0.687213371	1.147225586	-0.463560208	1.805202601	2.13E-13	2	0.060478222
comp12835_c0_seq3		0	2.394	5.37	2.690251289	2.588	1.039509772	-0.961991919	-0.072112223	1.034104141	-1.227666277	1.170504936	1.80E-13	2	0.312759421
comp12836_c0_seq1		0	1.342	0	0.774804061	0.447333333	1.732050808	-0.577350269	1.154700538	-0.577350269	-0.675651164	-1.34392916	-1.13E-13	6	0.000138447
comp12836_c0_seq2		2.709	0	0.856	1.384739807	1.188333333	1.16527894	1.098160578	-0.858163626	-0.239996952	1.873993562	0.703488485	-9.27E-15	3	0.214219825
comp12836_c0_seq4		0	0	1.44	0.831384388	0.48	1.732050808	-0.577350269	-0.577350269	1.154700538	-0.641501739	1.71677663	2.12E-13	2	0.007587137
comp12840_c0_seq2		0	0.086	0.545	0.293002275	0.210333333	1.393037759	-0.717855631	-0.424342552	1.142198184	-0.854999146	1.572981896	2.06E-13	2	0.015007755
comp12843_c0_seq1		0	4.316	0	2.491843762	1.438666667	1.732050808	-0.577350269	1.154700538	-0.577350269	-0.675651164	-1.34392916	-1.13E-13	6	0.000138447
comp12843_c0_seq4		0	0.859	0	0.495943881	0.286333333	1.732050808	-0.577350269	1.154700538	-0.577350269	-0.675651164	-1.34392916	-1.13E-13	6	0.000138447
comp12849_c0_seq1		4.787	0	0.593	2.609490819	1.793333333	1.455106405	1.147222533	-0.687234966	-0.459987567	1.944119584	0.35723932	-4.96E-14	3	0.034260907
comp12851_c0_seq2		0.842	12.143	20.752	9.985285691	11.24566667	0.887922965	-1.04189975	0.089865564	0.952034186	-1.350563865	0.956265236	1.63E-13	2	0.564203611
comp12855_c0_seq11		0	7.967	0	4.599749595	2.655666667	1.732050808	-0.577350269	1.154700538	-0.577350269	-0.675651164	-1.34392916	-1.13E-13	6	0.000138447
comp12855_c0_seq16		0	0	1.878	1.084263806	0.626	1.732050808	-0.577350269	-0.577350269	1.154700538	-0.641501739	1.71677663	2.12E-13	2	0.007587137
comp12855_c0_seq8		0	0	6.236	3.600356279	2.078666667	1.732050808	-0.577350269	-0.577350269	1.154700538	-0.641501739	1.71677663	2.11E-13	2	0.007587137
comp12857_c0_seq1		13.537	0	0	7.815590594	4.512333333	1.732050808	1.154700538	-0.577350269	-0.577350269	1.953155324	0.15632501	-7.14E-14	3	0.001218724
comp1286_c0_seq1		0	19.315	0	11.15152045	6.438333333	1.732050808	-0.577350269	1.154700538	-0.577350269	-0.675651164	-1.34392916	-1.13E-13	6	0.000138447
comp12867_c0_seq3		0	0	5.584	3.223923903	1.861333333	1.732050808	-0.577350269	-0.577350269	1.154700538	-0.641501739	1.71677663	2.11E-13	2	0.007587137
comp12868_c0_seq1		8.386	0.612	3.493	3.930154492	4.163666667	0.943916698	1.074342839	-0.903696451	-0.170646388	1.839211704	0.805407558	2.61E-15	3	0.299075914
comp12873_c0_seq5		0	1.675	5.993	3.092108181	2.556	1.209744985	-0.826620497	-0.28491888	1.111539377	-1.020680639	1.424595643	1.98E-13	2	0.089948565
comp12874_c0_seq1		0	1.782	0	1.02883818	0.594	1.732050808	-0.577350269	1.154700538	-0.577350269	-0.675651164	-1.34392916	-1.13E-13	6	0.000138447
comp12874_c0_seq2		0	0	3.726	2.151207103	1.242	1.732050808	-0.577350269	-0.577350269	1.154700538	-0.641501739	1.71677663	2.12E-13	2	0.007587137
comp12875_c0_seq2		0.785	11.467	22.698	10.95764614	11.65	0.940570484	-0.991545069	-0.016700667	1.008245736	-1.273030167	1.09921245	1.74E-13	2	0.390930754
comp12877_c0_seq1		7.333	0	0.525	4.090586307	2.619333333	1.56168986	1.152320551	-0.640332005	-0.511988545	1.9508318	0.269764188	-5.90E-14	3	0.01361024
comp12879_c0_seq1		0	0	5.283	3.050141472	1.761	1.732050808	-0.577350269	-0.577350269	1.154700538	-0.641501739	1.71677663	2.11E-13	2	0.007587137
comp12880_c0_seq3		10.828	0	5.302	5.414386146	5.376666667	1.007015402	1.006823892	-0.993033471	-0.013790421	1.739827955	1.024104597	3.05E-14	3	0.536966664
comp12883_c0_seq1		0	0	1.849	1.067520648	0.616333333	1.732050808	-0.577350269	-0.577350269	1.154700538	-0.641501739	1.71677663	2.11E-13	2	0.007587137
comp1289_c0_seq1		6.577	0	0	3.79723272	2.192333333	1.732050808	1.154700538	-0.577350269	-0.577350269	1.953155324	0.15632501	-7.12E-14	3	0.001218724
comp12892_c0_seq2		1.139	0	0	0.657601957	0.379666667	1.732050808	1.154700538	-0.577350269	-0.577350269	1.953155324	0.15632501	-7.14E-14	3	0.001218724
comp12892_c0_seq3		0	1.546	0	0.892583516	0.515333333	1.732050808	-0.577350269	1.154700538	-0.577350269	-0.675651164	-1.34392916	-1.13E-13	6	0.000138447
comp12892_c0_seq4		0	13.195	0	7.618136802	4.398333333	1.732050808	-0.577350269	1.154700538	-0.577350269	-0.675651164	-1.34392916	-1.13E-13	6	0.000138447
comp12894_c0_seq1		0	6.302	0	3.638461396	2.100666667	1.732050808	-0.577350269	1.154700538	-0.577350269	-0.675651164	-1.34392916	-1.12E-13	6	0.000138447
comp12894_c0_seq4		16.821	0	0	9.711608878	5.607	1.732050808	1.154700538	-0.577350269	-0.577350269	1.953155324	0.15632501	-7.14E-14	3	0.001218724
comp12901_c0_seq2		0	0.183	1.741	0.956724795	0.641333333	1.491774628	-0.670342544	-0.479064968	1.149407512	-0.782744391	1.626876009	2.08E-13	2	0.002664975
comp12902_c0_seq1		0	6.979	1.965	3.598792899	2.981333333	1.207108531	-0.828425924	1.110835432	-0.282409508	-1.050904159	-1.040214284	-6.31E-14	6	0.149861293
comp12903_c0_seq1		3.15	0	1.576	1.575000106	1.575333333	0.999788472	0.999788293	-1.000211573	0.00042328	1.729429969	1.043127579	3.30E-14	3	0.561612643
comp12904_c0_seq2		3.351	0	1.683	1.675505595	1.678	0.998513466	0.998504574	-1.001488747	0.002984174	1.727532105	1.04654101	3.35E-14	3	0.566107382
comp12906_c0_seq1		0	0	9.028	5.21231823	3.009333333	1.732050808	-0.577350269	-0.577350269	1.154700538	-0.641501739	1.71677663	2.12E-13	2	0.007587137
comp12906_c0_seq2		0	2.491	0	1.438179521	0.830333333	1.732050808	-0.577350269	1.154700538	-0.577350269	-0.675651164	-1.34392916	-1.13E-13	6	0.000138447
comp12906_c0_seq3		0.766	0.676	3.084	1.365020635	1.508666667	0.904786103	-0.544069919	-0.610002989	1.154072908	-0.591003124	1.744494057	2.12E-13	2	0.017666204
comp12912_c0_seq1		5.964	0	0	3.443317005	1.988	1.732050808	1.154700538	-0.577350269	-0.577350269	1.953155324	0.15632501	-7.12E-14	3	0.001218724
comp12917_c0_seq5		0	0	2.763	1.595218794	0.921	1.732050808	-0.577350269	-0.577350269	1.154700538	-0.641501739	1.71677663	2.11E-13	2	0.007587137
comp12918_c0_seq1		3.619	1.61	0	1.813162155	1.743	1.040253675	1.034656495	-0.073352513	-0.961303982	1.763389321	-0.626138139	-1.46E-13	3	0.379792536
comp12923_c0_seq1		3.379	0	12.453	6.439879994	5.277333333	1.22029055	-0.29477775	-0.819476968	1.114254718	-0.213426958	1.890061295	2.11E-13	2	0.208983739
comp1293_c0_seq2		3.226	0	0	1.862531968	1.075333333	1.732050808	1.154700538	-0.577350269	-0.577350269	1.953155324	0.15632501	-7.16E-14	3	0.001218724
comp12935_c0_seq1		1.905	9.749	0.019	5.160074806	3.891	1.326156465	-0.384878141	1.13525486	-0.750376719	-0.386939527	-1.482970083	-1.41E-13	6	0.067594578
comp12935_c0_seq3		0	7.687	0	4.438091519	2.562333333	1.732050808	-0.577350269	1.154700538	-0.577350269	-0.675651164	-1.34392916	-1.12E-13	6	0.000138447
comp12935_c0_seq8		1.024	2.287	8.406	3.948232811	3.905666667	1.010898561	-0.729862398	-0.409972447	1.139834845	-0.873268917	1.558405715	2.05E-13	2	0.01991278
comp12937_c0_seq1		0	0	4.505	2.600962963	1.501666667	1.732050808	-0.577350269	-0.577350269	1.154700538	-0.641501739	1.71677663	2.12E-13	2	0.007587137
comp12937_c0_seq2		1.379	2.201	7.618	3.389805648	3.732666667	0.908145825	-0.694336759	-0.45184498	1.146181739	-0.819225021	1.600392627	2.07E-13	2	0.00752955
comp12937_c0_seq3		0	3.189	0	1.841170008	1.063	1.732050808	-0.577350269	1.154700538	-0.577350269	-0.675651164	-1.34392916	-1.13E-13	6	0.000138447
comp12938_c0_seq2		0	0	1.148	0.662798109	0.382666667	1.732050808	-0.577350269	-0.577350269	1.154700538	-0.641501739	1.71677663	2.12E-13	2	0.007587137
comp12938_c0_seq3		3.705	1.954	0	1.853426646	1.886333333	0.982555211	0.98124556	0.036508953	-1.017754513	1.681212305	-0.772154897	-1.58E-13	3	0.555888883
comp1294_c0_seq1		2.623	0	0	1.514389756	0.874333333	1.732050808	1.154700538	-0.577350269	-0.577350269	1.953155324	0.15632501	-7.13E-14	3	0.001218724
comp12940_c0_seq3		5.514	0	2.675	2.757406451	2.729666667	1.010162334	1.009765293	-0.9899399	-0.019825393	1.744173256	1.015987962	2.96E-14	3	0.526656622
comp12942_c0_seq2		0	2.963	15.751	8.370646271	6.238	1.341879813	-0.745223224	-0.391248166	1.13647139	-0.896649004	1.539157036	2.04E-13	2	0.02730911
comp12942_c0_seq4		0	1.868	0	1.078490303	0.622666667	1.732050808	-0.577350269	1.154700538	-0.577350269	-0.675651164	-1.34392916	-1.13E-13	6	0.000138447
comp12942_c0_seq5		0	0.258	12.755	7.290765826	4.337666667	1.680803618	-0.594953503	-0.559566274	1.154519777	-0.668222472	1.701209775	2.11E-13	2	0.003946999
comp12942_c0_seq6		0	0	4.135	2.387343363	1.378333333	1.732050808	-0.577350269	-0.577350269	1.154700538	-0.641501739	1.71677663	2.11E-13	2	0.007587137
comp12945_c0_seq2		10.904	0	0	6.295427335	3.634666667	1.732050808	1.154700538	-0.577350269	-0.577350269	1.953155324	0.15632501	-7.14E-14	3	0.001218724
comp1295_c0_seq1		4.011	0	0	2.31575193	1.337	1.732050808	1.154700538	-0.577350269	-0.577350269	1.953155324	0.15632501	-7.14E-14	3	0.001218724
comp12959_c1_seq3		0	0	5.293	3.055914975	1.764333333	1.732050808	-0.577350269	-0.577350269	1.154700538	-0.641501739	1.71677663	2.12E-13	2	0.007587137
comp12972_c0_seq2		4.854	0	0	2.802458207	1.618	1.732050808	1.154700538	-0.577350269	-0.577350269	1.953155324	0.15632501	-7.12E-14	3	0.001218724
comp12975_c0_seq2		0	0.827	3.561	1.863661539	1.462666667	1.274153286	-0.784834926	-0.341084823	1.125919749	-0.956977392	1.486200686	2.01E-13	2	0.052576655
comp1298_c0_seq1		0	14.741	0	8.510720318	4.913666667	1.732050808	-0.577350269	1.154700538	-0.577350269	-0.675651164	-1.34392916	-1.12E-13	6	0.000138447
comp1298_c0_seq2		0	0	5.419	3.128661109	1.806333333	1.732050808	-0.577350269	-0.577350269	1.154700538	-0.641501739	1.71677663	2.11E-13	2	0.007587137
comp12983_c0_seq1		3.006	0	0	1.735514909	1.002	1.732050808	1.154700538	-0.577350269	-0.577350269	1.953155324	0.15632501	-7.12E-14	3	0.001218724
comp1299_c0_seq1		59.738	0	0	34.48975038	19.91266667	1.732050808	1.154700538	-0.577350269	-0.577350269	1.953155324	0.15632501	-7.13E-14	3	0.001218724
comp12991_c0_seq3		2.154	0	0.681	1.101	0.945	1.165079365	1.098092643	-0.858310627	-0.239782016	1.873894692	0.703809455	-9.69E-15	3	0.214463005
comp12992_c0_seq5		8.654	0	0	4.99638923	2.884666667	1.732050808	1.154700538	-0.577350269	-0.577350269	1.953155324	0.15632501	-7.14E-14	3	0.001218724
comp12995_c0_seq1		16.275	1.299	0	9.044736978	5.858	1.543997436	1.151719506	-0.504050036	-0.647669469	1.947244459	0.029481912	-8.47E-14	3	0.006549988
comp12997_c0_seq1		6.922	0	0	3.996418563	2.307333333	1.732050808	1.154700538	-0.577350269	-0.577350269	1.953155324	0.15632501	-7.13E-14	3	0.001218724
comp12998_c0_seq1		16.849	4.928	2.16	7.805327091	7.979	0.97823375	1.136403369	-0.390886886	-0.745516483	1.922069343	-0.156689889	-1.03E-13	3	0.051579987
comp12998_c0_seq11		5.026	0	0	2.901762453	1.675333333	1.732050808	1.154700538	-0.577350269	-0.577350269	1.953155324	0.15632501	-7.12E-14	3	0.001218724
comp12998_c0_seq7		0.278	0	0	0.160503375	0.092666667	1.732050808	1.154700538	-0.577350269	-0.577350269	1.953155324	0.15632501	-7.13E-14	3	0.001218724
comp130_c0_seq1		0	0	15.858	9.155620569	5.286	1.732050808	-0.577350269	-0.577350269	1.154700538	-0.641501739	1.71677663	2.12E-13	2	0.007587137
comp1300_c0_seq1		0	5.132	0	2.962961581	1.710666667	1.732050808	-0.577350269	1.154700538	-0.577350269	-0.675651164	-1.34392916	-1.13E-13	6	0.000138447
comp13002_c0_seq1		5.869	42.141	5.886	20.93674321	17.96533333	1.165396869	-0.577756206	1.154700443	-0.576944237	-0.676259267	-1.343563272	-1.12E-13	6	0.000137327
comp13003_c0_seq3		3.561	9.631	0	4.869664294	4.397333333	1.107413044	-0.17174353	1.074748966	-0.903005437	-0.066465402	-1.568068921	-1.64E-13	6	0.276111326
comp13005_c0_seq4		0	3.629	0	2.095204127	1.209666667	1.732050808	-0.577350269	1.154700538	-0.577350269	-0.675651164	-1.34392916	-1.13E-13	6	0.000138447
comp1301_c0_seq1		6.223	0	0	3.592850725	2.074333333	1.732050808	1.154700538	-0.577350269	-0.577350269	1.953155324	0.15632501	-7.16E-14	3	0.001218724
comp1301_c0_seq2		0	0	11.577	6.683984066	3.859	1.732050808	-0.577350269	-0.577350269	1.154700538	-0.641501739	1.71677663	2.12E-13	2	0.007587137
comp13010_c0_seq1		6.816	0	4.553	3.471523057	3.789666667	0.916049712	0.871759537	-1.091643813	0.219884276	1.539442265	1.320042011	7.11E-14	3	1.007478437
comp13010_c0_seq2		3.561	9.631	0	4.869664294	4.397333333	1.107413044	-0.17174353	1.074748966	-0.903005437	-0.066465402	-1.568068921	-1.64E-13	6	0.276111326
comp13017_c0_seq2		0	1.482	2.889	1.444662244	1.457	0.991532083	-1.008540235	0.017305083	0.991235152	-1.299159831	1.05443232	1.71E-13	2	0.442943282
comp13019_c0_seq2		8.204	1.707	0	4.328788784	3.303666667	1.31029829	1.132033365	-0.368848365	-0.763185	1.915088449	-0.191697089	-1.07E-13	3	0.065114186
comp1302_c0_seq2		0	11.8	0	6.812733176	3.933333333	1.732050808	-0.577350269	1.154700538	-0.577350269	-0.675651164	-1.34392916	-1.13E-13	6	0.000138447
comp13025_c0_seq1		6.462	0	2.16	3.289636454	2.874	1.144619504	1.09069803	-0.87365277	-0.21704526	1.863119859	0.737582553	-5.25E-15	3	0.240888717
comp13035_c0_seq2		5.093	2.663	0	2.54738814	2.585333333	0.985322901	0.984406981	0.030488745	-1.014895725	1.686066891	-0.764364801	-1.57E-13	3	0.54543334
comp13036_c0_seq2		0.804	0.344	0	0.403392282	0.382666667	1.054161016	1.044475445	-0.095853759	-0.948621686	1.778542001	-0.59522236	-1.43E-13	3	0.347573669
comp13036_c0_seq3		3.973	1.933	0	1.986740127	1.968666667	1.009180559	1.008855313	-0.017952356	-0.990902957	1.723646201	-0.700790732	-1.52E-13	3	0.464703303
comp13037_c0_seq3		0	0	3.055	1.763805072	1.018333333	1.732050808	-0.577350269	-0.577350269	1.154700538	-0.641501739	1.71677663	2.11E-13	2	0.007587137
comp13037_c0_seq6		0	8.042	0	4.643050865	2.680666667	1.732050808	-0.577350269	1.154700538	-0.577350269	-0.675651164	-1.34392916	-1.12E-13	6	0.000138447
comp13037_c0_seq8		0.278	0	0	0.160503375	0.092666667	1.732050808	1.154700538	-0.577350269	-0.577350269	1.953155324	0.15632501	-7.13E-14	3	0.001218724
comp13038_c0_seq2		0	0	2.043	1.1795266	0.681	1.732050808	-0.577350269	-0.577350269	1.154700538	-0.641501739	1.71677663	2.12E-13	2	0.007587137
comp13038_c0_seq3		1.178	3.554	0	1.810339563	1.577333333	1.147721616	-0.220584768	1.091876191	-0.871291423	-0.139968528	-1.554332029	-1.59E-13	6	0.217128071
comp13041_c0_seq1		0	0	4.67	2.696225757	1.556666667	1.732050808	-0.577350269	-0.577350269	1.154700538	-0.641501739	1.71677663	2.11E-13	2	0.007587137
comp13041_c0_seq3		0	0.709	2.306	1.181152403	1.005	1.175276023	-0.85086395	-0.250602716	1.101466666	-1.057674546	1.385797158	1.95E-13	2	0.117335
comp13041_c0_seq4		0	3.2	0	1.847520861	1.066666667	1.732050808	-0.577350269	1.154700538	-0.577350269	-0.675651164	-1.34392916	-1.13E-13	6	0.000138447
comp13041_c0_seq6		1.063	2.824	8.863	4.090856512	4.25	0.962554473	-0.779054457	-0.348582258	1.127636715	-0.948170279	1.494241617	2.02E-13	2	0.048305039
comp13044_c0_seq1		2.757	0	1.411	1.378627699	1.389333333	0.992294409	0.992049316	-1.007765428	0.015716112	1.717985714	1.063448245	3.59E-14	3	0.588699689
comp1305_c0_seq1		6.826	0	0	3.940992937	2.275333333	1.732050808	1.154700538	-0.577350269	-0.577350269	1.953155324	0.15632501	-7.13E-14	3	0.001218724
comp13052_c0_seq1		0.996	0.172	0	0.532380816	0.389333333	1.36741648	1.139535175	-0.408229085	-0.731306091	1.927102793	-0.128866031	-1.00E-13	3	0.041984218
comp13052_c0_seq4		3.485	0	0	2.012065688	1.161666667	1.732050808	1.154700538	-0.577350269	-0.577350269	1.953155324	0.15632501	-7.13E-14	3	0.001218724
comp13052_c0_seq5		0	2.577	0	1.487831644	0.859	1.732050808	-0.577350269	1.154700538	-0.577350269	-0.675651164	-1.34392916	-1.13E-13	6	0.000138447
comp13057_c0_seq2		10.32	4.703	0	5.166741365	5.007666667	1.031766231	1.028178683	-0.058966889	-0.969211794	1.753401761	-0.645722927	-1.47E-13	3	0.401078879
comp13059_c0_seq3		0	0	3.522	2.033427648	1.174	1.732050808	-0.577350269	-0.577350269	1.154700538	-0.641501739	1.71677663	2.12E-13	2	0.007587137
comp13063_c0_seq1		0	1.589	6.839	3.579090713	2.809333333	1.274000017	-0.784929346	-0.340961834	1.12589118	-0.957121261	1.486068418	2.01E-13	2	0.052648156
comp13068_c0_seq6		0	1.16	0	0.669726312	0.386666667	1.732050808	-0.577350269	1.154700538	-0.577350269	-0.675651164	-1.34392916	-1.12E-13	6	0.000138447
comp1307_c0_seq1		0	12.326	0	7.116419418	4.108666667	1.732050808	-0.577350269	1.154700538	-0.577350269	-0.675651164	-1.34392916	-1.12E-13	6	0.000138447
comp13072_c0_seq3		0.498	0	0	0.287520434	0.166	1.732050808	1.154700538	-0.577350269	-0.577350269	1.953155324	0.15632501	-7.12E-14	3	0.001218724
comp13072_c0_seq4		0	1.911	4.68	2.353071822	2.197	1.071038608	-0.933673158	-0.121543251	1.05521641	-1.184269448	1.232341332	1.85E-13	2	0.249944232
comp13072_c0_seq5		1.484	0	0	0.856787799	0.494666667	1.732050808	1.154700538	-0.577350269	-0.577350269	1.953155324	0.15632501	-7.13E-14	3	0.001218724
comp13072_c0_seq8		0	3.586	1.002	1.850245749	1.529333333	1.20983811	-0.826556869	1.111564054	-0.285007185	-1.048118632	-1.043185713	-6.40E-14	6	0.147366115
comp13072_c0_seq9		1.829	0	0	1.055973642	0.609666667	1.732050808	1.154700538	-0.577350269	-0.577350269	1.953155324	0.15632501	-7.12E-14	3	0.001218724
comp13077_c1_seq2		16.907	0	0	9.761261001	5.635666667	1.732050808	1.154700538	-0.577350269	-0.577350269	1.953155324	0.15632501	-7.13E-14	3	0.001218724
comp13083_c0_seq1		2.221	0	0.088	1.257661454	0.769666667	1.634033938	1.153993651	-0.611982393	-0.542011258	1.952779201	0.218160267	-6.47E-14	3	0.005965464
comp13083_c0_seq5		0	4.069	0.243	2.282326518	1.437333333	1.587889507	-0.629766741	1.153063178	-0.523296436	-0.754140117	-1.293812357	-1.04E-13	6	0.005573713
comp13084_c0_seq1		5.514	0	1.391	2.867583361	2.301666667	1.245872568	1.120223174	-0.802650308	-0.317572866	1.905949393	0.585514147	-2.36E-14	3	0.13472394
comp13088_c0_seq3		0.996	0	0	0.575040868	0.332	1.732050808	1.154700538	-0.577350269	-0.577350269	1.953155324	0.15632501	-7.12E-14	3	0.001218724
comp1309_c0_seq1		0	1.245	0	0.718801085	0.415	1.732050808	-0.577350269	1.154700538	-0.577350269	-0.675651164	-1.34392916	-1.13E-13	6	0.000138447
comp13091_c0_seq5		0	1.6	0	0.923760431	0.533333333	1.732050808	-0.577350269	1.154700538	-0.577350269	-0.675651164	-1.34392916	-1.13E-13	6	0.000138447
comp13091_c0_seq9		0	0.537	0	0.310037095	0.179	1.732050808	-0.577350269	1.154700538	-0.577350269	-0.675651164	-1.34392916	-1.12E-13	6	0.000138447
comp13093_c0_seq1		0	10.78	0	6.223835902	3.593333333	1.732050808	-0.577350269	1.154700538	-0.577350269	-0.675651164	-1.34392916	-1.12E-13	6	0.000138447
comp13096_c0_seq6		10.818	0	0	6.245775212	3.606	1.732050808	1.154700538	-0.577350269	-0.577350269	1.953155324	0.15632501	-7.13E-14	3	0.001218724
comp131_c0_seq1		2.728	7.247	0	3.660199312	3.325	1.100811823	-0.163105872	1.071526348	-0.908420476	-0.053462428	-1.570156134	-1.65E-13	6	0.28720751
comp13102_c0_seq1		0	0	14.593	8.425272478	4.864333333	1.732050808	-0.577350269	-0.577350269	1.154700538	-0.641501739	1.71677663	2.12E-13	2	0.007587137
comp13106_c1_seq1		0.029	0.107	0	0.055338353	0.045333333	1.220698967	-0.295153946	1.114356737	-0.81920279	-0.252118323	-1.526875988	-1.51E-13	6	0.139671588
comp13111_c0_seq8		0	0	1.615	0.932420685	0.538333333	1.732050808	-0.577350269	-0.577350269	1.154700538	-0.641501739	1.71677663	2.12E-13	2	0.007587137
comp13114_c0_seq2		0	1.02	3.386	1.737016216	1.468666667	1.182716443	-0.845511201	-0.258297339	1.10380854	-1.049504279	1.394571885	1.96E-13	2	0.110899446
comp13115_c0_seq11		0.182	0.021	0	0.099570745	0.067666667	1.471488848	1.148262302	-0.468678491	-0.679583812	1.941368087	-0.029908433	-9.06E-14	3	0.016056261
comp13115_c0_seq14		0	0	1.401	0.808867727	0.467	1.732050808	-0.577350269	-0.577350269	1.154700538	-0.641501739	1.71677663	2.12E-13	2	0.007587137
comp13115_c0_seq6		0	1.074	0	0.620074189	0.358	1.732050808	-0.577350269	1.154700538	-0.577350269	-0.675651164	-1.34392916	-1.12E-13	6	0.000138447
comp13120_c0_seq1		65.616	135.829	406.758	180.1435782	202.7343333	0.888569663	-0.761161373	-0.371400047	1.13256142	-0.920916095	1.51844255	2.03E-13	2	0.036368962
comp13121_c0_seq1		0	0	8.746	5.049505454	2.915333333	1.732050808	-0.577350269	-0.577350269	1.154700538	-0.641501739	1.71677663	2.12E-13	2	0.007587137
comp13124_c0_seq2		5.572	0	1.236	2.926197077	2.269333333	1.289452296	1.128654899	-0.775523068	-0.353131832	1.918045491	0.529981249	-2.99E-14	3	0.103946964
comp1313_c0_seq1		7.228	0	0	4.173087746	2.409333333	1.732050808	1.154700538	-0.577350269	-0.577350269	1.953155324	0.15632501	-7.14E-14	3	0.001218724
comp13131_c0_seq3		0	0	5.429	3.134434611	1.809666667	1.732050808	-0.577350269	-0.577350269	1.154700538	-0.641501739	1.71677663	2.12E-13	2	0.007587137
comp13131_c0_seq4		1.474	0	0	0.851014297	0.491333333	1.732050808	1.154700538	-0.577350269	-0.577350269	1.953155324	0.15632501	-7.12E-14	3	0.001218724
comp13131_c0_seq5		0.737	2.759	0.428	1.266065164	1.308	0.967939728	-0.451003642	1.146070551	-0.695066909	-0.486210487	-1.442508223	-1.31E-13	6	0.030221381
comp13131_c0_seq8		0	0	1.06	0.611991285	0.353333333	1.732050808	-0.577350269	-0.577350269	1.154700538	-0.641501739	1.71677663	2.11E-13	2	0.007587137
comp13134_c0_seq1		12.742	3.779	2.131	5.710291791	6.217333333	0.918447103	1.142615282	-0.427006784	-0.715608498	1.932087097	-0.098458924	-9.75E-14	3	0.032662137
comp13139_c1_seq1		0	177.24	72.763	89.09163382	83.33433333	1.069086777	-0.935377765	1.054034623	-0.118656858	-1.210000898	-0.843485794	-3.53E-14	6	0.344514831
comp13141_c0_seq5		2.039	7.108	0	3.660053415	3.049	1.20041109	-0.275952257	1.109000208	-0.833047952	-0.223248083	-1.534709794	-1.53E-13	6	0.158132561
comp1315_c0_seq2		4.806	0	0	2.774745394	1.602	1.732050808	1.154700538	-0.577350269	-0.577350269	1.953155324	0.15632501	-7.12E-14	3	0.001218724
comp13156_c0_seq1		0	3.822	0	2.206632729	1.274	1.732050808	-0.577350269	1.154700538	-0.577350269	-0.675651164	-1.34392916	-1.13E-13	6	0.000138447
comp13164_c0_seq4		2.231	1.074	0	1.115757291	1.101666667	1.01279028	1.012167558	-0.024796313	-0.987371246	1.728742967	-0.691680873	-1.52E-13	3	0.453784874
comp13164_c0_seq5		1.8	0	11.042	5.924248588	4.280666667	1.383954662	-0.418731022	-0.722567023	1.141298045	-0.40102287	1.830484668	2.13E-13	2	0.089962333
comp13164_c0_seq7		0.201	0	3.142	1.7588844	1.114333333	1.578418546	-0.519268539	-0.633545521	1.15281406	-0.553385844	1.763751812	2.12E-13	2	0.027786578
comp13168_c0_seq1		0	0	3.425	1.977424672	1.141666667	1.732050808	-0.577350269	-0.577350269	1.154700538	-0.641501739	1.71677663	2.12E-13	2	0.007587137
comp13170_c0_seq1		0	10.275	4.096	5.172569993	4.790333333	1.079793332	-0.926103144	1.060336868	-0.134233724	-1.196231531	-0.862978245	-3.77E-14	6	0.322908111
comp13170_c0_seq4		10.368	0	0	5.985967591	3.456	1.732050808	1.154700538	-0.577350269	-0.577350269	1.953155324	0.15632501	-7.14E-14	3	0.001218724
comp13175_c0_seq3		0.077	0.193	0	0.097154516	0.09	1.079494623	-0.13380747	1.060166878	-0.926359408	-0.009348697	-1.576478549	-1.67E-13	6	0.326316561
comp13178_c0_seq1		0	0.236	0	0.136254664	0.078666667	1.732050808	-0.577350269	1.154700538	-0.577350269	-0.675651164	-1.34392916	-1.13E-13	6	0.000138447
comp13178_c0_seq4		0	2.931	0	1.692213639	0.977	1.732050808	-0.577350269	1.154700538	-0.577350269	-0.675651164	-1.34392916	-1.13E-13	6	0.000138447
comp1318_c0_seq1		0	0	3.639	2.10097763	1.213	1.732050808	-0.577350269	-0.577350269	1.154700538	-0.641501739	1.71677663	2.11E-13	2	0.007587137
comp1318_c0_seq2		0	2.126	0	1.227446672	0.708666667	1.732050808	-0.577350269	1.154700538	-0.577350269	-0.675651164	-1.34392916	-1.12E-13	6	0.000138447
comp13180_c0_seq1		30.578	420.832	102.932	207.6028644	184.7806667	1.123509662	-0.742777163	1.137033123	-0.39425596	-0.923116611	-1.163671501	-8.22E-14	6	0.060212607
comp13182_c0_seq1		0	0	7.131	4.11708477	2.377	1.732050808	-0.577350269	-0.577350269	1.154700538	-0.641501739	1.71677663	2.12E-13	2	0.007587137
comp13184_c0_seq2		1.302	0	0	0.75171005	0.434	1.732050808	1.154700538	-0.577350269	-0.577350269	1.953155324	0.15632501	-7.13E-14	3	0.001218724
comp13187_c0_seq1		0	3.114	0	1.797868738	1.038	1.732050808	-0.577350269	1.154700538	-0.577350269	-0.675651164	-1.34392916	-1.12E-13	6	0.000138447
comp13191_c0_seq1		3.303	12.197	1.985	5.554657265	5.828333333	0.953043854	-0.454633511	1.146545388	-0.691911877	-0.491657487	-1.440077059	-1.31E-13	6	0.028578009
comp13192_c0_seq2		0	2.351	0	1.357350483	0.783666667	1.732050808	-0.577350269	1.154700538	-0.577350269	-0.675651164	-1.34392916	-1.13E-13	6	0.000138447
comp13192_c0_seq3		0	2.212	7.559	3.886340052	3.257	1.193226912	-0.838063565	-0.268890521	1.106954086	-1.038138671	1.406581311	1.97E-13	2	0.102317452
comp13195_c0_seq2		0	0	2.656	1.533442315	0.885333333	1.732050808	-0.577350269	-0.577350269	1.154700538	-0.641501739	1.71677663	2.12E-13	2	0.007587137
comp132_c0_seq1		0	0	27.835	16.07054474	9.278333333	1.732050808	-0.577350269	-0.577350269	1.154700538	-0.641501739	1.71677663	2.12E-13	2	0.007587137
comp1320_c0_seq1		9.794	0	0	5.654568536	3.264666667	1.732050808	1.154700538	-0.577350269	-0.577350269	1.953155324	0.15632501	-7.13E-14	3	0.001218724
comp13201_c0_seq1		0	6.399	0	3.694464373	2.133	1.732050808	-0.577350269	1.154700538	-0.577350269	-0.675651164	-1.34392916	-1.13E-13	6	0.000138447
comp13201_c0_seq3		0.029	6.249	0	3.599519459	2.092666667	1.720063456	-0.573317269	1.154691169	-0.5813739	-0.669609441	-1.347546043	-1.13E-13	6	0.000184996
comp13203_c0_seq2		3.131	0	0	1.807683693	1.043666667	1.732050808	1.154700538	-0.577350269	-0.577350269	1.953155324	0.15632501	-7.14E-14	3	0.001218724
comp13213_c0_seq1		0	3.575	0	2.064027212	1.191666667	1.732050808	-0.577350269	1.154700538	-0.577350269	-0.675651164	-1.34392916	-1.13E-13	6	0.000138447
comp13213_c0_seq2		0	1.031	0	0.595248128	0.343666667	1.732050808	-0.577350269	1.154700538	-0.577350269	-0.675651164	-1.34392916	-1.13E-13	6	0.000138447
comp13213_c0_seq3		0	3.661	8.114	4.063437092	3.925	1.035270597	-0.965931036	-0.064969629	1.030900665	-1.233708002	1.161432121	1.79E-13	2	0.322376819
comp13214_c0_seq2		0	4.123	0	2.38041516	1.374333333	1.732050808	-0.577350269	1.154700538	-0.577350269	-0.675651164	-1.34392916	-1.13E-13	6	0.000138447
comp13214_c0_seq3		0	6.549	0	3.781066913	2.183	1.732050808	-0.577350269	1.154700538	-0.577350269	-0.675651164	-1.34392916	-1.12E-13	6	0.000138447
comp13219_c0_seq1		6.654	0	0	3.841688691	2.218	1.732050808	1.154700538	-0.577350269	-0.577350269	1.953155324	0.15632501	-7.13E-14	3	0.001218724
comp13228_c0_seq3		0	0	1.45	0.83715789	0.483333333	1.732050808	-0.577350269	-0.577350269	1.154700538	-0.641501739	1.71677663	2.12E-13	2	0.007587137
comp13228_c0_seq4		0	0	2.471	1.426632515	0.823666667	1.732050808	-0.577350269	-0.577350269	1.154700538	-0.641501739	1.71677663	2.12E-13	2	0.007587137
comp13228_c0_seq5		0.795	2.577	0	1.319626083	1.124	1.174044558	-0.249313047	1.101069476	-0.851756429	-0.183185492	-1.54469539	-1.56E-13	6	0.185459003
comp13229_c0_seq2		5.677	0	1.926	2.886976677	2.534333333	1.139146394	1.088566697	-0.877850297	-0.2107164	1.860009826	0.746920176	-4.36E-15	3	0.248490308
comp1323_c0_seq1		0	5.411	1.527	2.789746285	2.312666667	1.206289832	-0.82898817	1.110614736	-0.281626566	-1.051742066	-1.039317749	-6.33E-14	6	0.150617086
comp13230_c0_seq2		1.044	2.963	0	1.502878682	1.335666667	1.125189929	-0.194071997	1.082810843	-0.888738847	-0.100072974	-1.562198736	-1.62E-13	6	0.248349948
comp13233_c0_seq3		0.603	1.75	0	0.888980502	0.784333333	1.133421805	-0.203978977	1.086263044	-0.882284067	-0.114981952	-1.55937365	-1.61E-13	6	0.236460932
comp13234_c0_seq4		0	0.043	0	0.024826062	0.014333333	1.732050808	-0.577350269	1.154700538	-0.577350269	-0.675651164	-1.34392916	-1.13E-13	6	0.000138447
comp13239_c0_seq1		14.982	0.923	0	8.39610757	5.301666667	1.583673229	1.152954896	-0.521511502	-0.631443395	1.949439379	0.059225059	-8.15E-14	3	0.003475879
comp13240_c0_seq2		0.077	0.934	2.296	1.119036341	1.102333333	1.015152411	-0.916264553	-0.150427048	1.066691601	-1.157621427	1.267697984	1.87E-13	2	0.216287443
comp13240_c0_seq3		0.632	3.307	0	1.755529265	1.313	1.337036759	-0.387917202	1.135839795	-0.747922593	-0.391503651	-1.481265749	-1.40E-13	6	0.065575273
comp13240_c0_seq4		0	0	0.973	0.561761812	0.324333333	1.732050808	-0.577350269	-0.577350269	1.154700538	-0.641501739	1.71677663	2.11E-13	2	0.007587137
comp13240_c0_seq7		0	5.39	1.615	2.766193233	2.335	1.184665196	-0.84412035	1.104405854	-0.260285504	-1.07428805	-1.014713046	-5.96E-14	6	0.171882345
comp13242_c0_seq3		0.613	0	0	0.353915715	0.204333333	1.732050808	1.154700538	-0.577350269	-0.577350269	1.953155324	0.15632501	-7.13E-14	3	0.001218724
comp13242_c0_seq6		1.723	0	0	0.994774514	0.574333333	1.732050808	1.154700538	-0.577350269	-0.577350269	1.953155324	0.15632501	-7.13E-14	3	0.001218724
comp13245_c0_seq1		0	14.323	6.372	7.175991383	6.898333333	1.040250019	-0.96130736	1.034653788	-0.073346428	-1.248461988	-0.785877257	-2.71E-14	6	0.410969647
comp13249_c0_seq3		0	4.789	1.09	2.510153448	1.959666667	1.280908376	-0.780695964	1.127155527	-0.346459563	-0.97972521	-1.112054729	-7.42E-14	6	0.093993754
comp13251_c0_seq1		19.693	3.178	0	10.57244183	7.623666667	1.386792248	1.141584274	-0.420495732	-0.721088542	1.930414247	-0.109035736	-9.85E-14	3	0.035767428
comp13253_c0_seq1		0	2.706	6.139	3.076666107	2.948333333	1.043527227	-0.958288365	-0.078764911	1.037053276	-1.221987092	1.178924265	1.81E-13	2	0.303924177
comp13256_c0_seq2		45.78	0	15.294	23.3063333	20.358	1.14482431	1.090776471	-0.873496476	-0.217279996	1.863234284	0.737235696	-5.33E-15	3	0.240608827
comp13258_c0_seq1		0	2.555	4.573	2.291748895	2.376	0.964540781	-1.036762799	0.078106288	0.958656511	-1.342636732	0.972417026	1.64E-13	2	0.543598795
comp13258_c0_seq3		0	7.934	0	4.580697036	2.644666667	1.732050808	-0.577350269	1.154700538	-0.577350269	-0.675651164	-1.34392916	-1.13E-13	6	0.000138447
comp1326_c0_seq1		0	0	5.166	2.982591491	1.722	1.732050808	-0.577350269	-0.577350269	1.154700538	-0.641501739	1.71677663	2.12E-13	2	0.007587137
comp13260_c0_seq1		0.756	5.347	0.759	2.649749485	2.287333333	1.158444835	-0.577916268	1.154700353	-0.576784085	-0.676499041	-1.343418909	-1.12E-13	6	0.000137065
comp13262_c0_seq2		0	0	2.841	1.640252115	0.947	1.732050808	-0.577350269	-0.577350269	1.154700538	-0.641501739	1.71677663	2.12E-13	2	0.007587137
comp13262_c0_seq3		2.413	0	0.924	1.217474572	1.112333333	1.094523139	1.06833169	-0.913639889	-0.1546918	1.830402894	0.828394208	5.95E-15	3	0.320388335
comp13263_c0_seq2		0	2.083	0	1.202620611	0.694333333	1.732050808	-0.577350269	1.154700538	-0.577350269	-0.675651164	-1.34392916	-1.13E-13	6	0.000138447
comp13263_c0_seq5		3.906	0	1.693	1.958760407	1.866333333	1.049523347	1.041304827	-0.952813487	-0.08849134	1.790688305	0.92196708	1.77E-14	3	0.415841114
comp13268_c0_seq4		0	2.706	0	1.562309828	0.902	1.732050808	-0.577350269	1.154700538	-0.577350269	-0.675651164	-1.34392916	-1.12E-13	6	0.000138447
comp13268_c0_seq8		0	1.578	4.135	2.086726224	1.904333333	1.095777818	-0.912593761	-0.156385313	1.068979074	-1.152005012	1.274919714	1.88E-13	2	0.209626537
comp13271_c0_seq1		6.634	0	2.208	3.378231687	2.947333333	1.146199396	1.091300718	-0.872448549	-0.218852169	1.863998958	0.734911597	-5.86E-15	3	0.238738018
comp1328_c0_seq1		0	4.831	0	2.78917915	1.610333333	1.732050808	-0.577350269	1.154700538	-0.577350269	-0.675651164	-1.34392916	-1.13E-13	6	0.000138447
comp13280_c0_seq4		2.231	0	0	1.288068451	0.743666667	1.732050808	1.154700538	-0.577350269	-0.577350269	1.953155324	0.15632501	-7.14E-14	3	0.001218724
comp13281_c0_seq2		1.245	8.75	1.664	4.217265741	3.886333333	1.085152863	-0.62631418	1.153274886	-0.526960706	-0.748972264	-1.297296973	-1.04E-13	6	0.004859087
comp13284_c0_seq1		8.578	0	0	4.952510609	2.859333333	1.732050808	1.154700538	-0.577350269	-0.577350269	1.953155324	0.15632501	-7.12E-14	3	0.001218724
comp13284_c0_seq4		0	3.307	0	1.90929734	1.102333333	1.732050808	-0.577350269	1.154700538	-0.577350269	-0.675651164	-1.34392916	-1.12E-13	6	0.000138447
comp13286_c0_seq1		2.135	13.303	2.14	6.446404915	5.859333333	1.100194262	-0.577738039	1.154700452	-0.576962413	-0.676232051	-1.343579654	-1.12E-13	6	0.000137363
comp13287_c0_seq2		16.208	0	0	9.357693163	5.402666667	1.732050808	1.154700538	-0.577350269	-0.577350269	1.953155324	0.15632501	-7.14E-14	3	0.001218724
comp13288_c0_seq3		2.077	4.853	0	2.434875562	2.31	1.054058685	-0.095692775	1.044406556	-0.948713781	0.048058838	-1.582967059	-1.71E-13	6	0.380568088
comp13292_c0_seq1		2.671	1.428	0	1.33656737	1.366333333	0.978214713	0.976132364	0.046138091	-1.022270455	1.673362756	-0.784563923	-1.59E-13	3	0.572806607
comp13292_c0_seq2		0.239	2.931	6.771	3.282770375	3.313666667	0.990676101	-0.936607291	-0.11656821	1.053175501	-1.188762943	1.22619338	1.84E-13	2	0.255969228
comp13294_c0_seq2		6.826	0	0	3.940992937	2.275333333	1.732050808	1.154700538	-0.577350269	-0.577350269	1.953155324	0.15632501	-7.13E-14	3	0.001218724
comp13294_c0_seq3		0	6.109	0	3.527032794	2.036333333	1.732050808	-0.577350269	1.154700538	-0.577350269	-0.675651164	-1.34392916	-1.13E-13	6	0.000138447
comp133_c0_seq1		0	6.732	0	3.886722012	2.244	1.732050808	-0.577350269	1.154700538	-0.577350269	-0.675651164	-1.34392916	-1.12E-13	6	0.000138447
comp1330_c0_seq1		0	11.8	0	6.812733176	3.933333333	1.732050808	-0.577350269	1.154700538	-0.577350269	-0.675651164	-1.34392916	-1.13E-13	6	0.000138447
comp1330_c1_seq2		0	0.655	1.498	0.750963603	0.717666667	1.046396103	-0.955661051	-0.083448341	1.039109392	-1.217958969	1.184833332	1.81E-13	2	0.29777519
comp13310_c0_seq2		0	0	11.577	6.683984066	3.859	1.732050808	-0.577350269	-0.577350269	1.154700538	-0.641501739	1.71677663	2.12E-13	2	0.007587137
comp13311_c0_seq2		0	2.04	0	1.177794549	0.68	1.732050808	-0.577350269	1.154700538	-0.577350269	-0.675651164	-1.34392916	-1.12E-13	6	0.000138447
comp13312_c0_seq2		0	7.043	0	4.066277946	2.347666667	1.732050808	-0.577350269	1.154700538	-0.577350269	-0.675651164	-1.34392916	-1.13E-13	6	0.000138447
comp13318_c0_seq10		0	0.376	0	0.217083701	0.125333333	1.732050808	-0.577350269	1.154700538	-0.577350269	-0.675651164	-1.34392916	-1.13E-13	6	0.000138447
comp13318_c0_seq11		0.996	0.837	4.66	2.162772372	2.164333333	0.99927878	-0.54020171	-0.613718462	1.153920172	-0.585135191	1.747574692	2.12E-13	2	0.019100847
comp13318_c0_seq12		0	0.408	0	0.23555891	0.136	1.732050808	-0.577350269	1.154700538	-0.577350269	-0.675651164	-1.34392916	-1.13E-13	6	0.000138447
comp13318_c0_seq2		0	2.62	0	1.512657705	0.873333333	1.732050808	-0.577350269	1.154700538	-0.577350269	-0.675651164	-1.34392916	-1.12E-13	6	0.000138447
comp13318_c0_seq3		2.748	0	0.428	1.478574088	1.058666667	1.396637992	1.142542228	-0.716005153	-0.426537075	1.937675605	0.412295712	-4.35E-14	3	0.052262773
comp1332_c0_seq1		0	0	14.272	8.239943042	4.757333333	1.732050808	-0.577350269	-0.577350269	1.154700538	-0.641501739	1.71677663	2.12E-13	2	0.007587137
comp13324_c0_seq2		0	0	12.044	6.953606642	4.014666667	1.732050808	-0.577350269	-0.577350269	1.154700538	-0.641501739	1.71677663	2.12E-13	2	0.007587137
comp13325_c0_seq9		1.044	2.426	0	1.216917965	1.156666667	1.05209046	-0.092583617	1.043072228	-0.950488611	0.052742746	-1.583410294	-1.71E-13	6	0.385160806
comp13327_c0_seq5		1.082	0	0	0.624692991	0.360666667	1.732050808	1.154700538	-0.577350269	-0.577350269	1.953155324	0.15632501	-7.13E-14	3	0.001218724
comp13327_c0_seq6		0	0	2.471	1.426632515	0.823666667	1.732050808	-0.577350269	-0.577350269	1.154700538	-0.641501739	1.71677663	2.12E-13	2	0.007587137
comp13328_c0_seq6		0	56.689	0	32.72940941	18.89633333	1.732050808	-0.577350269	1.154700538	-0.577350269	-0.675651164	-1.34392916	-1.12E-13	6	0.000138447
comp13330_c0_seq2		2.738	0.752	0.049	1.394580343	1.179666667	1.182181698	1.11742098	-0.306663341	-0.810757639	1.891972665	-0.288419508	-1.16E-13	3	0.111140199
comp13330_c0_seq7		10.014	0.902	2.063	4.959752447	4.326333333	1.14641015	1.146764224	-0.690424244	-0.45633998	1.943495906	0.363287994	-4.87E-14	3	0.036048609
comp13331_c0_seq2		2.087	0	0	1.204930012	0.695666667	1.732050808	1.154700538	-0.577350269	-0.577350269	1.953155324	0.15632501	-7.12E-14	3	0.001218724
comp13332_c0_seq1		15.26	0	0	8.810365108	5.086666667	1.732050808	1.154700538	-0.577350269	-0.577350269	1.953155324	0.15632501	-7.12E-14	3	0.001218724
comp1334_c0_seq2		0	3.307	7.365	3.688876026	3.557333333	1.036977893	-0.964340712	-0.067861682	1.032202394	-1.231268635	1.165109901	1.79E-13	2	0.318466313
comp13340_c0_seq1		11.498	0	1.148	6.333040449	4.215333333	1.502381887	1.149947916	-0.665609728	-0.484338188	1.947775911	0.316570006	-5.41E-14	3	0.023452051
comp13341_c0_seq3		0	2.856	5.526	2.763521666	2.794	0.989091505	-1.011028802	0.022435142	0.988593661	-1.302988914	1.047609014	1.70E-13	2	0.451056284
comp13346_c0_seq2		8.587	0	0	4.957706762	2.862333333	1.732050808	1.154700538	-0.577350269	-0.577350269	1.953155324	0.15632501	-7.12E-14	3	0.001218724
comp1335_c0_seq1		6.922	0	0	3.996418563	2.307333333	1.732050808	1.154700538	-0.577350269	-0.577350269	1.953155324	0.15632501	-7.13E-14	3	0.001218724
comp13353_c0_seq2		0	0	4.952	2.859038533	1.650666667	1.732050808	-0.577350269	-0.577350269	1.154700538	-0.641501739	1.71677663	2.12E-13	2	0.007587137
comp13356_c0_seq2		2.508	8.965	0	4.625187167	3.824333333	1.20941005	-0.284601095	1.111450517	-0.826849421	-0.236252578	-1.531247759	-1.52E-13	6	0.149688192
comp13357_c0_seq11		3.513	0	0	2.028231496	1.171	1.732050808	1.154700538	-0.577350269	-0.577350269	1.953155324	0.15632501	-7.12E-14	3	0.001218724
comp13358_c0_seq1		0.775	4.101	0.778	1.919401556	1.884666667	1.018430256	-0.578131586	1.154700186	-0.576568599	-0.676821591	-1.343224627	-1.12E-13	6	0.000136872
comp13359_c0_seq1		0	0	5.01	2.892524849	1.67	1.732050808	-0.577350269	-0.577350269	1.154700538	-0.641501739	1.71677663	2.12E-13	2	0.007587137
comp1336_c0_seq2		6.5	0	0	3.75277675	2.166666667	1.732050808	1.154700538	-0.577350269	-0.577350269	1.953155324	0.15632501	-7.14E-14	3	0.001218724
comp13360_c0_seq1		5.036	0.494	0.564	2.602353038	2.031333333	1.28110586	1.154596099	-0.590747416	-0.563848683	1.953263012	0.180093191	-6.90E-14	3	0.002474442
comp13362_c0_seq1		0	0	10.41	6.010216302	3.47	1.732050808	-0.577350269	-0.577350269	1.154700538	-0.641501739	1.71677663	2.12E-13	2	0.007587137
comp13362_c0_seq3		18.917	9.405	0	9.458550435	9.440666667	1.001894333	1.001880087	-0.003770839	-0.998109248	1.712917526	-0.719566711	-1.54E-13	3	0.487711795
comp13362_c0_seq4		2.46	0	0	1.420281662	0.82	1.732050808	1.154700538	-0.577350269	-0.577350269	1.953155324	0.15632501	-7.14E-14	3	0.001218724
comp13362_c0_seq5		0	0	2.958	1.707802096	0.986	1.732050808	-0.577350269	-0.577350269	1.154700538	-0.641501739	1.71677663	2.12E-13	2	0.007587137
comp13364_c0_seq1		0	0.032	0.574	0.322558522	0.202	1.596824365	-0.626242949	-0.527036145	1.153279095	-0.715736245	1.67191532	2.10E-13	2	0.000508923
comp13364_c0_seq10		0.287	0	0	0.165699527	0.095666667	1.732050808	1.154700538	-0.577350269	-0.577350269	1.953155324	0.15632501	-7.12E-14	3	0.001218724
comp13364_c0_seq14		2.604	0	0	1.503420101	0.868	1.732050808	1.154700538	-0.577350269	-0.577350269	1.953155324	0.15632501	-7.13E-14	3	0.001218724
comp13364_c0_seq16		0	0	2.345	1.353886381	0.781666667	1.732050808	-0.577350269	-0.577350269	1.154700538	-0.641501739	1.71677663	2.12E-13	2	0.007587137
comp13364_c0_seq20		0	0.301	0.019	0.168565516	0.106666667	1.580301717	-0.632790555	1.152865292	-0.520074737	-0.758665967	-1.290738438	-1.03E-13	6	0.006242405
comp13364_c0_seq22		0	0.172	1.936	1.071554634	0.702666667	1.524982876	-0.655745068	-0.495230621	1.150975689	-0.760558268	1.64229106	2.09E-13	2	0.001005937
comp13364_c0_seq23		0	0.666	0.029	0.376423078	0.231666667	1.624847817	-0.615442252	1.153843532	-0.53840128	-0.732697046	-1.308096642	-1.06E-13	6	0.00294531
comp13364_c0_seq5		0	0.011	0	0.006350853	0.003666667	1.732050808	-0.577350269	1.154700538	-0.577350269	-0.675651164	-1.34392916	-1.12E-13	6	0.000138447
comp13364_c0_seq6		0	5.282	0.292	2.968863082	1.858	1.597881099	-0.625828793	1.153303438	-0.527474645	-0.748245706	-1.297784726	-1.04E-13	6	0.004762779
comp13364_c0_seq7		0.354	0	0	0.204381995	0.118	1.732050808	1.154700538	-0.577350269	-0.577350269	1.953155324	0.15632501	-7.13E-14	3	0.001218724
comp13369_c0_seq3		0.9	2.094	0	1.050434196	0.998	1.052539274	-0.093294754	1.043378066	-0.950083312	0.051671414	-1.583310058	-1.71E-13	6	0.384108126
comp1337_c0_seq1		4.902	0	0	2.83017102	1.634	1.732050808	1.154700538	-0.577350269	-0.577350269	1.953155324	0.15632501	-7.12E-14	3	0.001218724
comp13370_c0_seq1		11.766	4.853	0.448	5.705125152	5.689	1.002834444	1.065182593	-0.14653491	-0.918647683	1.810561084	-0.524319366	-1.37E-13	3	0.279843567
comp13374_c0_seq1		0	0	4.631	2.673709097	1.543666667	1.732050808	-0.577350269	-0.577350269	1.154700538	-0.641501739	1.71677663	2.12E-13	2	0.007587137
comp13375_c0_seq4		2.968	0	1.518	1.484129824	1.495333333	0.992507684	0.992276176	-1.007548874	0.015272698	1.718321287	1.062861189	3.60E-14	3	0.587905987
comp13379_c0_seq5		0	1.686	7.297	3.820386673	2.994333333	1.275872205	-0.783777557	-0.342460972	1.126238529	-0.955366293	1.487679865	2.01E-13	2	0.051779751
comp1338_c0_seq1		0	2.888	0	1.667387577	0.962666667	1.732050808	-0.577350269	1.154700538	-0.577350269	-0.675651164	-1.34392916	-1.13E-13	6	0.000138447
comp13384_c0_seq12		0	1.256	0	0.725151938	0.418666667	1.732050808	-0.577350269	1.154700538	-0.577350269	-0.675651164	-1.34392916	-1.12E-13	6	0.000138447
comp13384_c0_seq5		2.03	0	0	1.172021046	0.676666667	1.732050808	1.154700538	-0.577350269	-0.577350269	1.953155324	0.15632501	-7.12E-14	3	0.001218724
comp13385_c0_seq1		0	0	6.372	3.678875915	2.124	1.732050808	-0.577350269	-0.577350269	1.154700538	-0.641501739	1.71677663	2.12E-13	2	0.007587137
comp13386_c0_seq5		0	4.466	9.836	4.924918815	4.767333333	1.033055268	-0.96800242	-0.061185442	1.029187862	-1.236885599	1.156611253	1.79E-13	2	0.327527314
comp13386_c0_seq7		0	2.319	0	1.338875274	0.773	1.732050808	-0.577350269	1.154700538	-0.577350269	-0.675651164	-1.34392916	-1.13E-13	6	0.000138447
comp13387_c0_seq2		3.82	0	0.418	2.095261638	1.412666667	1.483196063	1.148941635	-0.674219697	-0.474721939	1.946438233	0.332691261	-5.23E-14	3	0.027484827
comp13387_c0_seq3		0	4.112	10.848	5.476637411	4.986666667	1.098256165	-0.910534383	-0.159708705	1.070243088	-1.148854485	1.278937127	1.88E-13	2	0.205953301
comp13394_c0_seq1		0	11.08	0	6.397040983	3.693333333	1.732050808	-0.577350269	1.154700538	-0.577350269	-0.675651164	-1.34392916	-1.13E-13	6	0.000138447
comp13395_c0_seq2		29.132	0	0	16.81936804	9.710666667	1.732050808	1.154700538	-0.577350269	-0.577350269	1.953155324	0.15632501	-7.14E-14	3	0.001218724
comp13398_c0_seq12		1.321	0.183	0	0.71572504	0.501333333	1.427643033	1.145225639	-0.444770429	-0.70045521	1.936347711	-0.06942054	-9.47E-14	3	0.024885625
comp13399_c0_seq10		0.689	9.298	1.489	4.756317939	3.825333333	1.243373459	-0.659403634	1.150609933	-0.491206299	-0.798488583	-1.262776549	-9.84E-14	6	0.013891663
comp134_c0_seq1		1.053	4.649	1.051	2.076729159	2.251	0.922580701	-0.576868676	1.154700405	-0.577831729	-0.674929722	-1.344362804	-1.13E-13	6	0.000140624
comp13401_c0_seq3		0.498	2.609	8.416	4.10024987	3.841	1.06749541	-0.815316165	-0.300469493	1.115785658	-1.003439858	1.44189074	1.99E-13	2	0.078664375
comp13404_c0_seq2		0	11.8	0	6.812733176	3.933333333	1.732050808	-0.577350269	1.154700538	-0.577350269	-0.675651164	-1.34392916	-1.13E-13	6	0.000138447
comp13407_c0_seq6		0	0	2.53	1.460696181	0.843333333	1.732050808	-0.577350269	-0.577350269	1.154700538	-0.641501739	1.71677663	2.12E-13	2	0.007587137
comp13407_c0_seq8		0	0	3.843	2.218757084	1.281	1.732050808	-0.577350269	-0.577350269	1.154700538	-0.641501739	1.71677663	2.11E-13	2	0.007587137
comp13411_c0_seq5		0	0	0.798	0.460725515	0.266	1.732050808	-0.577350269	-0.577350269	1.154700538	-0.641501739	1.71677663	2.12E-13	2	0.007587137
comp1342_c0_seq1		2.211	0	0	1.276521445	0.737	1.732050808	1.154700538	-0.577350269	-0.577350269	1.953155324	0.15632501	-7.12E-14	3	0.001218724
comp13423_c0_seq1		7.908	0.408	0	4.452582172	2.772	1.606270625	1.153487977	-0.530927877	-0.622560099	1.950423602	0.075384463	-7.99E-14	3	0.002275361
comp13429_c0_seq1		4.978	0	3.318	2.534600823	2.765333333	0.916562496	0.872984277	-1.091033076	0.218048799	1.541264915	1.317859377	7.11E-14	3	1.003230898
comp1343_c0_seq1		1.714	0	0	0.989578361	0.571333333	1.732050808	1.154700538	-0.577350269	-0.577350269	1.953155324	0.15632501	-7.12E-14	3	0.001218724
comp13434_c0_seq2		2.365	1.041	0	1.185318663	1.135333333	1.044027008	1.037414414	-0.079584787	-0.957829627	1.767643632	-0.617609776	-1.45E-13	3	0.370737111
comp13437_c0_seq1		0	0.569	0	0.328512303	0.189666667	1.732050808	-0.577350269	1.154700538	-0.577350269	-0.675651164	-1.34392916	-1.13E-13	6	0.000138447
comp13437_c0_seq2		9.162	1.245	1.907	4.392268928	4.104666667	1.070067142	1.15141705	-0.65106821	-0.500348841	1.94969001	0.289550115	-5.73E-14	3	0.017432355
comp13437_c0_seq3		0	0.623	0	0.359689218	0.207666667	1.732050808	-0.577350269	1.154700538	-0.577350269	-0.675651164	-1.34392916	-1.13E-13	6	0.000138447
comp13437_c0_seq4		7.467	0.945	2.578	3.393756375	3.663333333	0.926412113	1.120783653	-0.800980693	-0.31980296	1.906756086	0.582058822	-2.38E-14	3	0.132687058
comp13440_c0_seq3		0	1.836	0	1.060015094	0.612	1.732050808	-0.577350269	1.154700538	-0.577350269	-0.675651164	-1.34392916	-1.13E-13	6	0.000138447
comp13440_c0_seq4		0	0.913	0	0.527120796	0.304333333	1.732050808	-0.577350269	1.154700538	-0.577350269	-0.675651164	-1.34392916	-1.13E-13	6	0.000138447
comp13443_c0_seq1		17.395	0	2.121	9.490168088	6.505333333	1.458828872	1.14746826	-0.685481361	-0.4619869	1.944453116	0.353919143	-5.01E-14	3	0.033299488
comp13444_c0_seq1		0	9.835	0	5.678239897	3.278333333	1.732050808	-0.577350269	1.154700538	-0.577350269	-0.675651164	-1.34392916	-1.13E-13	6	0.000138447
comp13445_c0_seq5		0	5.669	2.053	2.870186579	2.574	1.115068601	-0.89680581	1.07832711	-0.1815213	-1.152698063	-0.921163553	-4.62E-14	6	0.261240131
comp13447_c0_seq2		1.666	3.865	0	1.938615571	1.843666667	1.051500039	-0.091646157	1.042668471	-0.951022314	0.054155046	-1.583541398	-1.71E-13	6	0.386550515
comp1345_c0_seq1		0	1.063	4.806	2.524468723	1.956333333	1.290408276	-0.774948533	-0.353869836	1.128818369	-0.941915247	1.499886154	2.02E-13	2	0.045395945
comp13454_c0_seq1		2.183	0	0.934	1.095281242	1.039	1.054168665	1.044480592	-0.948614803	-0.095865789	1.795362901	0.911686456	1.60E-14	3	0.404652104
comp13454_c0_seq2		4.662	0.387	0	2.587136061	1.683	1.537216911	1.151466305	-0.500940024	-0.650526281	1.946803839	0.024214327	-8.49E-14	3	0.007211436
comp13457_c0_seq1		1.647	10.232	0	5.494067376	3.959666667	1.387507545	-0.420938898	1.141655699	-0.720716802	-0.441085676	-1.461792887	-1.36E-13	6	0.045487683
comp13457_c0_seq2		3.15	29.826	11.821	13.6074443	14.93233333	0.911273811	-0.865874081	1.094523434	-0.228649353	-1.106680861	-0.977651301	-5.40E-14	6	0.205737688
comp13459_c0_seq3		0	2.394	0	1.382176544	0.798	1.732050808	-0.577350269	1.154700538	-0.577350269	-0.675651164	-1.34392916	-1.13E-13	6	0.000138447
comp13459_c0_seq6		0.038	3.683	0	2.115496711	1.240333333	1.705587243	-0.568345641	1.154653966	-0.586308325	-0.662161079	-1.351959376	-1.14E-13	6	0.000330466
comp13460_c0_seq1		0	5.143	0.185	2.917374333	1.776	1.642665728	-0.608766582	1.154119978	-0.545353396	-0.722702169	-1.314599442	-1.07E-13	6	0.002019889
comp13460_c0_seq8		0.278	0	0	0.160503375	0.092666667	1.732050808	1.154700538	-0.577350269	-0.577350269	1.953155324	0.15632501	-7.13E-14	3	0.001218724
comp1347_c0_seq1		0	0	2.393	1.381599194	0.797666667	1.732050808	-0.577350269	-0.577350269	1.154700538	-0.641501739	1.71677663	2.11E-13	2	0.007587137
comp1347_c0_seq2		0	3.629	0	2.095204127	1.209666667	1.732050808	-0.577350269	1.154700538	-0.577350269	-0.675651164	-1.34392916	-1.13E-13	6	0.000138447
comp13470_c0_seq4		21.09	4.81	0	11.05262111	8.633333333	1.280226383	1.127032814	-0.345920963	-0.781111851	1.907145453	-0.227706954	-1.10E-13	3	0.080754631
comp13475_c0_seq1		0	8.16	0.846	4.486942389	3.002	1.494651029	-0.669052495	1.149557884	-0.480505389	-0.812922085	-1.252224553	-9.64E-14	6	0.017469644
comp13476_c0_seq1		0.565	1.664	0	0.84616015	0.743	1.138842733	-0.210362069	1.088446436	-0.878084367	-0.124587038	-1.557481219	-1.60E-13	6	0.228941142
comp13478_c0_seq5		0	1.385	2.705	1.352630154	1.363333333	0.992149257	-1.007912865	0.016018175	0.99189469	-1.298194641	1.056141198	1.71E-13	2	0.440919046
comp13478_c0_seq7		0	7.065	0	4.078979652	2.355	1.732050808	-0.577350269	1.154700538	-0.577350269	-0.675651164	-1.34392916	-1.13E-13	6	0.000138447
comp13479_c0_seq7		0	1.546	0	0.892583516	0.515333333	1.732050808	-0.577350269	1.154700538	-0.577350269	-0.675651164	-1.34392916	-1.13E-13	6	0.000138447
comp1348_c0_seq1		0	0	8.046	4.645360266	2.682	1.732050808	-0.577350269	-0.577350269	1.154700538	-0.641501739	1.71677663	2.12E-13	2	0.007587137
comp13485_c0_seq3		0	4.466	13.757	7.018106179	6.074333333	1.155370605	-0.865523145	-0.229169137	1.094692282	-1.080056988	1.361128762	1.94E-13	2	0.136149747
comp13485_c0_seq4		1.819	16.642	31.95	15.06615055	16.80366667	0.896598989	-0.994591593	-0.010730456	1.005322049	-1.277711648	1.09140719	1.73E-13	2	0.399840188
comp13488_c0_seq2		2.087	0	1.022	1.043573827	1.036333333	1.006986646	1.006796682	-0.993061829	-0.013734853	1.739787752	1.024179222	3.06E-14	3	0.537062023
comp13489_c0_seq1		0	2.008	0	1.159319341	0.669333333	1.732050808	-0.577350269	1.154700538	-0.577350269	-0.675651164	-1.34392916	-1.13E-13	6	0.000138447
comp13489_c0_seq4		6.797	0	0	3.92424978	2.265666667	1.732050808	1.154700538	-0.577350269	-0.577350269	1.953155324	0.15632501	-7.12E-14	3	0.001218724
comp1349_c0_seq1		0	7.376	2.753	3.727298262	3.376333333	1.103948542	-0.905839323	1.073073949	-0.167234627	-1.166126927	-0.903742159	-4.35E-14	6	0.279245509
comp1350_c0_seq1		0	0	5.409	3.122887606	1.803	1.732050808	-0.577350269	-0.577350269	1.154700538	-0.641501739	1.71677663	2.12E-13	2	0.007587137
comp13501_c0_seq1		0	13.507	3.386	7.027786351	5.631	1.248052984	-0.801248034	1.120694285	-0.319446251	-1.010385354	-1.082121154	-6.94E-14	6	0.11610621
comp13502_c0_seq1		146.655	48.884	20.188	66.30300514	71.909	0.922040428	1.12733955	-0.347269327	-0.780070223	1.907631536	-0.225600606	-1.10E-13	3	0.079791353
comp13505_c0_seq2		0	1.213	0.019	0.694905989	0.410666667	1.692141207	-0.590967229	1.15459263	-0.563625401	-0.696047596	-1.331470586	-1.10E-13	6	0.00046042
comp13505_c0_seq6		0	0	1.751	1.010940321	0.583666667	1.732050808	-0.577350269	-0.577350269	1.154700538	-0.641501739	1.71677663	2.12E-13	2	0.007587137
comp13505_c0_seq8		4.586	0.032	0.224	2.575617208	1.614	1.595797526	1.153898177	-0.614221708	-0.539676469	1.952680329	0.222203373	-6.43E-14	3	0.006443324
comp13505_c0_seq9		0	0	3.668	2.117720787	1.222666667	1.732050808	-0.577350269	-0.577350269	1.154700538	-0.641501739	1.71677663	2.12E-13	2	0.007587137
comp13517_c0_seq1		0	0.064	0	0.036950417	0.021333333	1.732050808	-0.577350269	1.154700538	-0.577350269	-0.675651164	-1.34392916	-1.13E-13	6	0.000138447
comp13517_c0_seq8		0	0	2.831	1.634478612	0.943666667	1.732050808	-0.577350269	-0.577350269	1.154700538	-0.641501739	1.71677663	2.12E-13	2	0.007587137
comp13522_c0_seq3		0	2.641	16.413	8.813147697	6.351333333	1.387605914	-0.720665709	-0.42099979	1.141665499	-0.859274621	1.569606579	2.06E-13	2	0.016088338
comp13523_c0_seq1		0	3.468	7.812	3.914177308	3.76	1.041004603	-0.960610546	-0.074600606	1.035211152	-1.225547883	1.17365764	1.80E-13	2	0.309440832
comp13527_c0_seq1		0	0	2.306	1.331369721	0.768666667	1.732050808	-0.577350269	-0.577350269	1.154700538	-0.641501739	1.71677663	2.12E-13	2	0.007587137
comp13529_c0_seq1		0	3.618	7.18	3.590036397	3.599333333	0.997417039	-1.00258965	0.005199576	0.997390074	-1.290007025	1.070462908	1.72E-13	2	0.424075813
comp13529_c0_seq3		3.523	0	1.683	1.762082953	1.735333333	1.015414687	1.014519018	-0.984819319	-0.029699699	1.751193501	1.002656627	2.77E-14	3	0.509986024
comp13529_c0_seq5		0	0	0.019	0.010969655	0.006333333	1.732050808	-0.577350269	-0.577350269	1.154700538	-0.641501739	1.71677663	2.12E-13	2	0.007587137
comp1353_c0_seq1		0	0	8.114	4.684620084	2.704666667	1.732050808	-0.577350269	-0.577350269	1.154700538	-0.641501739	1.71677663	2.11E-13	2	0.007587137
comp13531_c0_seq3		0	0	22.882	13.21092886	7.627333333	1.732050808	-0.577350269	-0.577350269	1.154700538	-0.641501739	1.71677663	2.12E-13	2	0.007587137
comp13538_c0_seq2		3.14	0	1.946	1.584937012	1.695333333	0.934882233	0.911497842	-1.069653444	0.158155602	1.598537711	1.245381526	6.06E-14	3	0.869515801
comp13542_c0_seq1		21.492	3.897	4.31	10.04137871	9.899666667	1.014314829	1.154456342	-0.597793076	-0.556663266	1.953192566	0.192669483	-6.74E-14	3	0.003426208
comp13542_c0_seq2		6.194	0	0	3.576107567	2.064666667	1.732050808	1.154700538	-0.577350269	-0.577350269	1.953155324	0.15632501	-7.13E-14	3	0.001218724
comp1355_c0_seq1		0	0	4.057	2.342310042	1.352333333	1.732050808	-0.577350269	-0.577350269	1.154700538	-0.641501739	1.71677663	2.11E-13	2	0.007587137
comp13550_c0_seq1		28.826	13.281	0	14.42781031	14.03566667	1.027939082	1.025126684	-0.05230639	-0.972820294	1.748698467	-0.654743063	-1.48E-13	3	0.41111572
comp13552_c0_seq2		1.111	5.068	0	2.663856665	2.059666667	1.293343582	-0.356125267	1.129315016	-0.773189749	-0.343749864	-1.498378034	-1.44E-13	6	0.088092512
comp13556_c0_seq1		0	8.825	2.51	4.54715937	3.778333333	1.20348285	-0.830921687	1.109850405	-0.278928718	-1.054623455	-1.036225142	-6.29E-14	6	0.153234649
comp1356_c0_seq1		16.409	0	0	9.473740567	5.469666667	1.732050808	1.154700538	-0.577350269	-0.577350269	1.953155324	0.15632501	-7.14E-14	3	0.001218724
comp13561_c0_seq1		0	0	0.175	0.101036297	0.058333333	1.732050808	-0.577350269	-0.577350269	1.154700538	-0.641501739	1.71677663	2.11E-13	2	0.007587137
comp13563_c0_seq1		10.512	9.835	73.775	36.72190331	31.374	1.170456535	-0.568107808	-0.586543672	1.15465148	-0.627475033	1.724695501	2.12E-13	2	0.009973181
comp13563_c0_seq3		0	0	2.938	1.696255091	0.979333333	1.732050808	-0.577350269	-0.577350269	1.154700538	-0.641501739	1.71677663	2.12E-13	2	0.007587137
comp13572_c0_seq3		0	2.555	0	1.475129938	0.851666667	1.732050808	-0.577350269	1.154700538	-0.577350269	-0.675651164	-1.34392916	-1.13E-13	6	0.000138447
comp13573_c0_seq1		0	3.275	0.769	1.712552773	1.348	1.270439743	-0.787129028	1.125220799	-0.338091771	-0.989323962	-1.102840151	-7.29E-14	6	0.100614023
comp13573_c0_seq3		0.153	10.232	0	5.863779697	3.461666667	1.693918064	-0.564254941	1.154602267	-0.590347326	-0.656032085	-1.355553442	-1.15E-13	6	0.000522565
comp13573_c0_seq7		0	1.374	0	0.79327927	0.458	1.732050808	-0.577350269	1.154700538	-0.577350269	-0.675651164	-1.34392916	-1.13E-13	6	0.000138447
comp13575_c0_seq1		0	5.519	0	3.186396136	1.839666667	1.732050808	-0.577350269	1.154700538	-0.577350269	-0.675651164	-1.34392916	-1.12E-13	6	0.000138447
comp13576_c0_seq7		0	0	7.725	4.460030829	2.575	1.732050808	-0.577350269	-0.577350269	1.154700538	-0.641501739	1.71677663	2.11E-13	2	0.007587137
comp13578_c1_seq1		0	5.54	1.566	2.855889587	2.368666667	1.205695013	-0.829397144	1.110453761	-0.281056617	-1.052351546	-1.038664834	-6.28E-14	6	0.151168361
comp1358_c0_seq1		0	0	4.271	2.465863	1.423666667	1.732050808	-0.577350269	-0.577350269	1.154700538	-0.641501739	1.71677663	2.11E-13	2	0.007587137
comp13582_c0_seq1		0	0	2.685	1.550185473	0.895	1.732050808	-0.577350269	-0.577350269	1.154700538	-0.641501739	1.71677663	2.11E-13	2	0.007587137
comp13582_c0_seq3		0	8.353	0	4.822606799	2.784333333	1.732050808	-0.577350269	1.154700538	-0.577350269	-0.675651164	-1.34392916	-1.13E-13	6	0.000138447
comp13582_c0_seq5		4.155	0	0	2.398890368	1.385	1.732050808	1.154700538	-0.577350269	-0.577350269	1.953155324	0.15632501	-7.14E-14	3	0.001218724
comp13585_c0_seq1		23.934	10.941	0.885	11.55564498	11.92	0.969433304	1.039665031	-0.084720498	-0.954944533	1.771116371	-0.610562106	-1.45E-13	3	0.363350712
comp13589_c0_seq1		0	2.824	0.282	1.555434773	1.035333333	1.50235168	-0.665623111	1.149946431	-0.48432332	-0.80779244	-1.256000779	-9.73E-14	6	0.016147732
comp13589_c0_seq3		1.417	0.344	6.411	3.237793848	2.724	1.188617418	-0.403669925	-0.735068418	1.138738343	-0.378214476	1.839006922	2.13E-13	2	0.102029001
comp13589_c0_seq5		0	0	7.579	4.37573769	2.526333333	1.732050808	-0.577350269	-0.577350269	1.154700538	-0.641501739	1.71677663	2.11E-13	2	0.007587137
comp13589_c0_seq6		0	0	0.204	0.117779455	0.068	1.732050808	-0.577350269	-0.577350269	1.154700538	-0.641501739	1.71677663	2.11E-13	2	0.007587137
comp1359_c0_seq1		0	0	3.94	2.274760061	1.313333333	1.732050808	-0.577350269	-0.577350269	1.154700538	-0.641501739	1.71677663	2.12E-13	2	0.007587137
comp13593_c0_seq10		0.01	3.715	1.44	1.868490924	1.721666667	1.085280304	-0.916069029	1.066814566	-0.150745536	-1.181327882	-0.883464986	-4.06E-14	6	0.300701654
comp13593_c0_seq11		0.287	5.905	1.761	2.912826119	2.651	1.098765039	-0.811582945	1.117128132	-0.305545187	-1.025797007	-1.066508405	-6.70E-14	6	0.128314333
comp13593_c0_seq8		0.029	0	3.522	2.025107981	1.183666667	1.71087692	-0.570175357	-0.584495581	1.154670939	-0.630612657	1.722939033	2.12E-13	2	0.009411437
comp13595_c0_seq10		0	1.857	0	1.07213945	0.619	1.732050808	-0.577350269	1.154700538	-0.577350269	-0.675651164	-1.34392916	-1.13E-13	6	0.000138447
comp13595_c0_seq5		0	4.692	0	2.708927463	1.564	1.732050808	-0.577350269	1.154700538	-0.577350269	-0.675651164	-1.34392916	-1.13E-13	6	0.000138447
comp13595_c0_seq6		1.264	0	0	0.72977074	0.421333333	1.732050808	1.154700538	-0.577350269	-0.577350269	1.953155324	0.15632501	-7.13E-14	3	0.001218724
comp13595_c0_seq7		1.618	4.692	0	2.383354219	2.103333333	1.133131958	-0.203634579	1.086144328	-0.882509749	-0.114463695	-1.559474144	-1.61E-13	6	0.236869791
comp13595_c0_seq8		1.857	0.183	0	1.023410475	0.68	1.505015404	1.150076171	-0.485631144	-0.664445026	1.94441955	-0.001585574	-8.80E-14	3	0.010961171
comp13596_c0_seq1		0	2.824	5.147	2.577560669	2.657	0.97010187	-1.030819578	0.06478994	0.966029638	-1.333471084	0.990593927	1.65E-13	2	0.520711796
comp13599_c0_seq11		4.509	1.772	0	2.271645292	2.093666667	1.0850081	1.063252851	-0.141600745	-0.921652106	1.807572999	-0.531299968	-1.38E-13	3	0.28614134
comp13599_c0_seq15		0	0.526	0.01	0.300841043	0.178666667	1.68381181	-0.593890597	1.154541048	-0.560650451	-0.700425859	-1.328745694	-1.10E-13	6	0.000627113
comp13599_c0_seq5		0	1.31	0	0.756328853	0.436666667	1.732050808	-0.577350269	1.154700538	-0.577350269	-0.675651164	-1.34392916	-1.12E-13	6	0.000138447
comp13599_c0_seq8		9.334	0	2.51	4.830297299	3.948	1.223479559	1.115045238	-0.817340995	-0.297704243	1.898482354	0.616138994	-1.97E-14	3	0.153492349
comp136_c0_seq1		9.43	4.284	0	4.721561747	4.571333333	1.03286315	1.029038044	-0.06085557	-0.968182474	1.754726344	-0.643159662	-1.47E-13	3	0.398253663
comp1360_c0_seq1		4.385	0.773	0.876	2.056300643	2.011333333	1.022356965	1.154338338	-0.602214145	-0.552124193	1.953102959	0.200588264	-6.64E-14	3	0.00412753
comp13601_c0_seq4		0	2.04	0	1.177794549	0.68	1.732050808	-0.577350269	1.154700538	-0.577350269	-0.675651164	-1.34392916	-1.12E-13	6	0.000138447
comp13605_c0_seq1		3.293	0	0	1.901214436	1.097666667	1.732050808	1.154700538	-0.577350269	-0.577350269	1.953155324	0.15632501	-7.12E-14	3	0.001218724
comp13606_c0_seq1		4.624	1.61	0	2.347256271	2.078	1.129574721	1.084670656	-0.199381723	-0.885288933	1.840796647	-0.448491125	-1.31E-13	3	0.216445687
comp13606_c0_seq4		0.019	0	0	0.010969655	0.006333333	1.732050808	1.154700538	-0.577350269	-0.577350269	1.953155324	0.15632501	-7.13E-14	3	0.001218724
comp13606_c0_seq5		4.03	0	1.352	2.051035836	1.794	1.143275271	1.090180854	-0.874679988	-0.215500867	1.862365369	0.739863687	-5.11E-15	3	0.242733851
comp13608_c0_seq2		1.637	0	0	0.945122391	0.545666667	1.732050808	1.154700538	-0.577350269	-0.577350269	1.953155324	0.15632501	-7.14E-14	3	0.001218724
comp13611_c0_seq2		0	0	3.658	2.111947285	1.219333333	1.732050808	-0.577350269	-0.577350269	1.154700538	-0.641501739	1.71677663	2.12E-13	2	0.007587137
comp13612_c0_seq2		1.044	18.338	2.082	9.698946816	7.154666667	1.355611277	-0.630034042	1.153046155	-0.523012113	-0.754540205	-1.293541458	-1.03E-13	6	0.00563121
comp13616_c0_seq1		0	20.818	0	12.0192779	6.939333333	1.732050808	-0.577350269	1.154700538	-0.577350269	-0.675651164	-1.34392916	-1.13E-13	6	0.000138447
comp13618_c0_seq1		1.063	0	4.183	2.174161064	1.748666667	1.243325046	-0.315370686	-0.804294905	1.119665591	-0.244575043	1.881785817	2.11E-13	2	0.186182378
comp13618_c0_seq11		0	0	2.442	1.409889357	0.814	1.732050808	-0.577350269	-0.577350269	1.154700538	-0.641501739	1.71677663	2.12E-13	2	0.007587137
comp13618_c0_seq12		0	1.009	0.088	0.558877745	0.365666667	1.528380341	-0.6542874	1.151116393	-0.496828992	-0.790834318	-1.268280867	-9.94E-14	6	0.012170893
comp13618_c0_seq13		0.775	0	0	0.447446459	0.258333333	1.732050808	1.154700538	-0.577350269	-0.577350269	1.953155324	0.15632501	-7.12E-14	3	0.001218724
comp13618_c0_seq2		2.719	7.73	0	3.921223916	3.483	1.125817949	-0.194837126	1.083080204	-0.888243078	-0.101224469	-1.561985397	-1.61E-13	6	0.247422326
comp13618_c0_seq3		0	5.325	0	3.074390183	1.775	1.732050808	-0.577350269	1.154700538	-0.577350269	-0.675651164	-1.34392916	-1.13E-13	6	0.000138447
comp13618_c0_seq4		0.833	0	0	0.480932774	0.277666667	1.732050808	1.154700538	-0.577350269	-0.577350269	1.953155324	0.15632501	-7.12E-14	3	0.001218724
comp13618_c0_seq6		0.795	0	0	0.458993464	0.265	1.732050808	1.154700538	-0.577350269	-0.577350269	1.953155324	0.15632501	-7.13E-14	3	0.001218724
comp13618_c0_seq9		0	1.6	0	0.923760431	0.533333333	1.732050808	-0.577350269	1.154700538	-0.577350269	-0.675651164	-1.34392916	-1.13E-13	6	0.000138447
comp1362_c0_seq1		0	2.405	0	1.388527397	0.801666667	1.732050808	-0.577350269	1.154700538	-0.577350269	-0.675651164	-1.34392916	-1.12E-13	6	0.000138447
comp13621_c0_seq1		10.32	0	5.176	5.160008269	5.165333333	0.998969076	0.998964807	-1.001031988	0.00206718	1.728212542	1.045319233	3.36E-14	3	0.564496022
comp13622_c0_seq1		2.748	27.958	4.125	14.17422613	11.61033333	1.220828526	-0.625242835	1.15333751	-0.528094674	-0.747368597	-1.298372839	-1.05E-13	6	0.004647878
comp13624_c1_seq1		0	0	0.837	0.483242175	0.279	1.732050808	-0.577350269	-0.577350269	1.154700538	-0.641501739	1.71677663	2.11E-13	2	0.007587137
comp13625_c0_seq3		1.838	5.154	0	2.612081418	2.330666667	1.120744315	-0.188610762	1.080874935	-0.892264173	-0.091853734	-1.563697968	-1.62E-13	6	0.255016676
comp13625_c0_seq6		0.603	1.439	4.145	1.851445201	2.062333333	0.897742946	-0.788213085	-0.336673931	1.124887015	-0.962124927	1.481449676	2.01E-13	2	0.055169737
comp13627_c0_seq5		0	9.931	0	5.733665523	3.310333333	1.732050808	-0.577350269	1.154700538	-0.577350269	-0.675651164	-1.34392916	-1.13E-13	6	0.000138447
comp1363_c0_seq1		0	3.758	0	2.169682312	1.252666667	1.732050808	-0.577350269	1.154700538	-0.577350269	-0.675651164	-1.34392916	-1.13E-13	6	0.000138447
comp13632_c0_seq2		3.379	0	0.7	1.783474231	1.359666667	1.311699606	1.132246992	-0.762369673	-0.369877319	1.923167204	0.503501681	-3.31E-14	3	0.090728423
comp13632_c0_seq3		2.642	0	1.732	1.342143062	1.458	0.92053708	0.882171233	-1.086322346	0.204151113	1.554934336	1.30125827	6.84E-14	3	0.971360795
comp13632_c0_seq4		0.354	6.775	2.773	3.242858975	3.300666667	0.982486056	-0.908663216	1.071379718	-0.162716501	-1.170323789	-0.898204161	-4.28E-14	6	0.285052862
comp13634_c0_seq1		0	9.684	0	5.591060007	3.228	1.732050808	-0.577350269	1.154700538	-0.577350269	-0.675651164	-1.34392916	-1.13E-13	6	0.000138447
comp13634_c0_seq2		2.824	0	0	1.63043716	0.941333333	1.732050808	1.154700538	-0.577350269	-0.577350269	1.953155324	0.15632501	-7.14E-14	3	0.001218724
comp13634_c0_seq4		0	4.402	0	2.541495885	1.467333333	1.732050808	-0.577350269	1.154700538	-0.577350269	-0.675651164	-1.34392916	-1.13E-13	6	0.000138447
comp13640_c0_seq1		0.632	2.512	0	1.306647619	1.048	1.246801163	-0.318371988	1.120424496	-0.802052508	-0.287019185	-1.516680557	-1.48E-13	6	0.118754166
comp13640_c0_seq2		0	0	0.535	0.308882394	0.178333333	1.732050808	-0.577350269	-0.577350269	1.154700538	-0.641501739	1.71677663	2.12E-13	2	0.007587137
comp13645_c0_seq4		0	0	6.246	3.606129781	2.082	1.732050808	-0.577350269	-0.577350269	1.154700538	-0.641501739	1.71677663	2.12E-13	2	0.007587137
comp13647_c0_seq4		0	0.88	0	0.508068237	0.293333333	1.732050808	-0.577350269	1.154700538	-0.577350269	-0.675651164	-1.34392916	-1.13E-13	6	0.000138447
comp13652_c0_seq10		1.024	3.017	0	1.534216086	1.347	1.138987444	-0.210530969	1.088503774	-0.877972804	-0.124841185	-1.557430374	-1.60E-13	6	0.228743661
comp13652_c0_seq11		0.211	2.437	5.779	2.802578099	2.809	0.997713812	-0.927003605	-0.132734927	1.059738532	-1.174057626	1.246109353	1.85E-13	2	0.236634911
comp13652_c0_seq13		0.402	0.043	0	0.22073136	0.148333333	1.488076585	1.149209911	-0.477201487	-0.672008424	1.94295567	-0.015701178	-8.93E-14	3	0.013372136
comp13652_c0_seq14		2.001	0.333	0.662	0.88349552	0.998666667	0.884675086	1.134508677	-0.753446567	-0.38106211	1.926379338	0.485696054	-3.51E-14	3	0.082362707
comp13652_c0_seq7		0.89	5.218	13.757	6.547337805	6.621666667	0.988774901	-0.87541942	-0.21438739	1.089806811	-1.095173305	1.343923772	1.92E-13	2	0.1498809
comp13652_c0_seq9		0.699	3.672	0	1.949825377	1.457	1.338246655	-0.388752762	1.135999165	-0.747246403	-0.392758483	-1.480794593	-1.40E-13	6	0.06502507
comp13654_c0_seq2		9.947	0	4.495	4.981166831	4.814	1.034725141	1.030481446	-0.966440226	-0.06404122	1.774743267	0.95579796	2.19E-14	3	0.453928857
comp13654_c0_seq3		22.201	0	3.707	11.8929551	8.636	1.377136996	1.140591206	-0.726144169	-0.414447037	1.934952825	0.431970089	-4.14E-14	3	0.059642857
comp13655_c0_seq5		0	0	1.858	1.0727168	0.619333333	1.732050808	-0.577350269	-0.577350269	1.154700538	-0.641501739	1.71677663	2.12E-13	2	0.007587137
comp13655_c0_seq6		0	0	4.524	2.611932618	1.508	1.732050808	-0.577350269	-0.577350269	1.154700538	-0.641501739	1.71677663	2.12E-13	2	0.007587137
comp13655_c0_seq9		0	0	3.726	2.151207103	1.242	1.732050808	-0.577350269	-0.577350269	1.154700538	-0.641501739	1.71677663	2.12E-13	2	0.007587137
comp13659_c0_seq1		8.204	1.675	1.712	3.758884453	3.863666667	0.97288011	1.154686553	-0.58226495	-0.572421604	1.953231272	0.165022338	-7.01E-14	3	0.001595819
comp1366_c0_seq2		0	12.605	0	7.277500143	4.201666667	1.732050808	-0.577350269	1.154700538	-0.577350269	-0.675651164	-1.34392916	-1.12E-13	6	0.000138447
comp13662_c0_seq1		0	0	20.917	12.07643558	6.972333333	1.732050808	-0.577350269	-0.577350269	1.154700538	-0.641501739	1.71677663	2.12E-13	2	0.007587137
comp13666_c0_seq1		16.821	0	0	9.711608878	5.607	1.732050808	1.154700538	-0.577350269	-0.577350269	1.953155324	0.15632501	-7.14E-14	3	0.001218724
comp13667_c0_seq1		0	0	9.651	5.572007448	3.217	1.732050808	-0.577350269	-0.577350269	1.154700538	-0.641501739	1.71677663	2.12E-13	2	0.007587137
comp1367_c0_seq1		6.558	1.943	0	3.36850209	2.833666667	1.188743239	1.105634859	-0.264410305	-0.841224553	1.873483682	-0.352466381	-1.22E-13	3	0.148793296
comp13675_c0_seq3		0	2.996	6.684	3.347964954	3.226666667	1.037592444	-0.963769547	-0.068897575	1.032667122	-1.230392591	1.166425848	1.79E-13	2	0.317071052
comp13678_c0_seq1		0	1.653	0	0.954359995	0.551	1.732050808	-0.577350269	1.154700538	-0.577350269	-0.675651164	-1.34392916	-1.12E-13	6	0.000138447
comp1368_c0_seq1		1.742	0	0	1.005744169	0.580666667	1.732050808	1.154700538	-0.577350269	-0.577350269	1.953155324	0.15632501	-7.13E-14	3	0.001218724
comp1368_c0_seq2		0	8.675	1.634	4.609795042	3.436333333	1.341486577	-0.745441674	1.136420734	-0.39097906	-0.927096043	-1.160188818	-8.17E-14	6	0.062305845
comp13687_c0_seq1		0.565	0.494	5.691	2.980204859	2.25	1.324535493	-0.565397374	-0.589221239	1.154618613	-0.623361941	1.726985125	2.12E-13	2	0.010733859
comp13688_c0_seq10		0	0	1.42	0.819837382	0.473333333	1.732050808	-0.577350269	-0.577350269	1.154700538	-0.641501739	1.71677663	2.12E-13	2	0.007587137
comp13688_c0_seq3		0	1.288	2.685	1.342868695	1.324333333	1.013995995	-0.986197189	-0.027056505	1.013253694	-1.264814727	1.112694194	1.75E-13	2	0.375701032
comp13688_c0_seq6		0	0	0.01	0.005773503	0.003333333	1.732050808	-0.577350269	-0.577350269	1.154700538	-0.641501739	1.71677663	2.12E-13	2	0.007587137
comp13689_c0_seq6		18.343	4.026	2.296	8.807909305	8.221666667	1.071304598	1.149118705	-0.476352165	-0.67276654	1.942802295	-0.017119845	-8.95E-14	3	0.013628538
comp1369_c0_seq1		0	0	8.503	4.909209339	2.834333333	1.732050808	-0.577350269	-0.577350269	1.154700538	-0.641501739	1.71677663	2.11E-13	2	0.007587137
comp13690_c0_seq2		1.627	0	0	0.939348888	0.542333333	1.732050808	1.154700538	-0.577350269	-0.577350269	1.953155324	0.15632501	-7.13E-14	3	0.001218724
comp13694_c0_seq3		0	0	2.432	1.404115855	0.810666667	1.732050808	-0.577350269	-0.577350269	1.154700538	-0.641501739	1.71677663	2.12E-13	2	0.007587137
comp13695_c0_seq1		0.938	2.663	0	1.350742882	1.200333333	1.125306483	-0.194214115	1.08286091	-0.888646795	-0.100286858	-1.562159171	-1.62E-13	6	0.248177529
comp13697_c0_seq1		1.35	10.06	1.343	5.030742788	4.251	1.183425732	-0.576654407	1.154700259	-0.578045852	-0.674608739	-1.344555587	-1.13E-13	6	0.000141888
comp13698_c0_seq1		0.641	3.361	11.461	5.628510756	5.154333333	1.091995878	-0.801869896	-0.318615956	1.120485851	-0.982939219	1.461843233	2.00E-13	2	0.066398609
comp13700_c0_seq1		1.56	0	0	0.90066642	0.52	1.732050808	1.154700538	-0.577350269	-0.577350269	1.953155324	0.15632501	-7.13E-14	3	0.001218724
comp13700_c0_seq3		0	1.675	4.047	2.033478875	1.907333333	1.066137124	-0.93796565	-0.114254117	1.052219767	-1.190843425	1.22332793	1.84E-13	2	0.258794433
comp13700_c0_seq6		0	2.459	0.749	1.260408796	1.069333333	1.17868653	-0.848401992	1.102552339	-0.254150347	-1.080665516	-1.007580253	-5.86E-14	6	0.178231425
comp13700_c0_seq7		0	0	1.382	0.797898072	0.460666667	1.732050808	-0.577350269	-0.577350269	1.154700538	-0.641501739	1.71677663	2.12E-13	2	0.007587137
comp13703_c0_seq2		0	4.187	0	2.417365577	1.395666667	1.732050808	-0.577350269	1.154700538	-0.577350269	-0.675651164	-1.34392916	-1.13E-13	6	0.000138447
comp13703_c0_seq3		5.141	0	0	2.968157734	1.713666667	1.732050808	1.154700538	-0.577350269	-0.577350269	1.953155324	0.15632501	-7.13E-14	3	0.001218724
comp13704_c0_seq6		0	3.93	1.741	1.969251211	1.890333333	1.041748128	-0.959924931	1.035757477	-0.075832546	-1.246412834	-0.789073053	-2.78E-14	6	0.407184878
comp13707_c0_seq2		0	2.673	0	1.54325727	0.891	1.732050808	-0.577350269	1.154700538	-0.577350269	-0.675651164	-1.34392916	-1.13E-13	6	0.000138447
comp13710_c0_seq2		0	10.2	0	5.888972746	3.4	1.732050808	-0.577350269	1.154700538	-0.577350269	-0.675651164	-1.34392916	-1.12E-13	6	0.000138447
comp13712_c0_seq3		9.688	0	0	5.593369408	3.229333333	1.732050808	1.154700538	-0.577350269	-0.577350269	1.953155324	0.15632501	-7.14E-14	3	0.001218724
comp13715_c0_seq2		15.241	7.043	0	7.627790571	7.428	1.026896954	1.024280875	-0.050473331	-0.973807544	1.747395283	-0.657220247	-1.49E-13	3	0.413898111
comp13716_c0_seq1		1.312	0.73	0	0.657389788	0.680666667	0.965802823	0.960363767	0.075044265	-1.035408032	1.649171069	-0.821437646	-1.62E-13	3	0.625032059
comp13718_c0_seq2		11.546	0	0	6.666086208	3.848666667	1.732050808	1.154700538	-0.577350269	-0.577350269	1.953155324	0.15632501	-7.13E-14	3	0.001218724
comp13718_c0_seq3		3.619	0	1.206	1.842740984	1.608333333	1.145745689	1.091128208	-0.872794032	-0.218334175	1.863747345	0.73567752	-5.58E-15	3	0.239353677
comp1372_c0_seq1		0	4.552	0	2.628098425	1.517333333	1.732050808	-0.577350269	1.154700538	-0.577350269	-0.675651164	-1.34392916	-1.13E-13	6	0.000138447
comp13721_c0_seq1		0	1.278	7.219	3.852331026	2.832333333	1.360126289	-0.735225845	-0.403478653	1.138704498	-0.881431533	1.551762611	2.05E-13	2	0.022350029
comp13721_c0_seq2		0	7.075	0	4.084753155	2.358333333	1.732050808	-0.577350269	1.154700538	-0.577350269	-0.675651164	-1.34392916	-1.13E-13	6	0.000138447
comp13721_c0_seq3		0	0	3.464	1.999941332	1.154666667	1.732050808	-0.577350269	-0.577350269	1.154700538	-0.641501739	1.71677663	2.12E-13	2	0.007587137
comp13721_c0_seq4		0	3.393	0	1.958949463	1.131	1.732050808	-0.577350269	1.154700538	-0.577350269	-0.675651164	-1.34392916	-1.12E-13	6	0.000138447
comp13721_c0_seq5		0	2.555	5.701	2.855600988	2.752	1.037645708	-0.963720076	-0.068987229	1.032707305	-1.230316714	1.166539706	1.79E-13	2	0.316950429
comp13727_c0_seq5		0	0	2.14	1.235529576	0.713333333	1.732050808	-0.577350269	-0.577350269	1.154700538	-0.641501739	1.71677663	2.12E-13	2	0.007587137
comp1373_c0_seq1		0	9.244	0	5.337025888	3.081333333	1.732050808	-0.577350269	1.154700538	-0.577350269	-0.675651164	-1.34392916	-1.13E-13	6	0.000138447
comp13733_c0_seq29		1.446	0	0	0.834848489	0.482	1.732050808	1.154700538	-0.577350269	-0.577350269	1.953155324	0.15632501	-7.13E-14	3	0.001218724
comp13733_c0_seq3		0	0.784	0	0.452642611	0.261333333	1.732050808	-0.577350269	1.154700538	-0.577350269	-0.675651164	-1.34392916	-1.12E-13	6	0.000138447
comp13733_c0_seq31		0	0	3.911	2.258016903	1.303666667	1.732050808	-0.577350269	-0.577350269	1.154700538	-0.641501739	1.71677663	2.12E-13	2	0.007587137
comp13733_c0_seq4		0	1.127	2.714	1.363481695	1.280333333	1.064942746	-0.939017618	-0.1124572	1.051474817	-1.192454729	1.221100345	1.84E-13	2	0.260998184
comp13734_c0_seq1		1.426	1.879	10.342	5.02199552	4.549	1.103977912	-0.621864354	-0.531661167	1.153525521	-0.709085808	1.676143398	2.10E-13	2	0.000749915
comp13735_c0_seq5		0	2.684	0	1.549608123	0.894666667	1.732050808	-0.577350269	1.154700538	-0.577350269	-0.675651164	-1.34392916	-1.13E-13	6	0.000138447
comp1374_c1_seq1		0	5.519	1.557	2.845495095	2.358666667	1.206399842	-0.828912575	1.11064445	-0.281731874	-1.05162941	-1.039438361	-6.32E-14	6	0.150515329
comp13741_c0_seq4		2.231	0	0	1.288068451	0.743666667	1.732050808	1.154700538	-0.577350269	-0.577350269	1.953155324	0.15632501	-7.14E-14	3	0.001218724
comp13742_c0_seq5		6.462	0	0	3.73083744	2.154	1.732050808	1.154700538	-0.577350269	-0.577350269	1.953155324	0.15632501	-7.13E-14	3	0.001218724
comp13745_c0_seq2		0	0.891	1.586	0.795015933	0.825666667	0.962877593	-1.03855361	0.082178647	0.956374963	-1.345399703	0.966834154	1.63E-13	2	0.550692587
comp13745_c0_seq5		0	0	4.514	2.606159115	1.504666667	1.732050808	-0.577350269	-0.577350269	1.154700538	-0.641501739	1.71677663	2.12E-13	2	0.007587137
comp13745_c0_seq7		1.781	0	1.129	0.901083237	0.97	0.928951791	0.900027841	-1.076482127	0.176454287	1.581489986	1.267782124	6.36E-14	3	0.909369351
comp13750_c0_seq2		0	0.054	0.545	0.300283755	0.199666667	1.503925316	-0.664926635	-0.485096727	1.150023363	-0.774512296	1.632655387	2.08E-13	2	0.001937209
comp13750_c0_seq5		0.182	0	0.039	0.095824492	0.073666667	1.300784964	1.130539079	-0.768766574	-0.361772505	1.920734829	0.516344345	-3.17E-14	3	0.09702294
comp13750_c0_seq6		0	0.752	1.527	0.763528869	0.759666667	1.005084075	-0.994941642	-0.010041096	1.004982738	-1.278249624	1.090504392	1.73E-13	2	0.400875023
comp13751_c0_seq3		0	0	0.671	0.387402031	0.223666667	1.732050808	-0.577350269	-0.577350269	1.154700538	-0.641501739	1.71677663	2.12E-13	2	0.007587137
comp13751_c0_seq5		1.704	3.994	0	2.004152024	1.899333333	1.055187096	-0.09746433	1.045163561	-0.947699232	0.045390079	-1.582708721	-1.70E-13	6	0.377962471
comp13751_c0_seq6		1.809	0	0	1.044426637	0.603	1.732050808	1.154700538	-0.577350269	-0.577350269	1.953155324	0.15632501	-7.13E-14	3	0.001218724
comp13753_c0_seq1		0	5.186	1.498	2.668955601	2.228	1.19791544	-0.834783463	1.108298691	-0.273515228	-1.060377903	-1.030003931	-6.20E-14	6	0.158548941
comp13753_c0_seq5		23.522	4.241	0	12.53679602	9.254333333	1.354694667	1.138063238	-0.399889519	-0.738173719	1.924733368	-0.142276763	-1.02E-13	3	0.046481553
comp13753_c0_seq8		1.359	0	0	0.784619016	0.453	1.732050808	1.154700538	-0.577350269	-0.577350269	1.953155324	0.15632501	-7.13E-14	3	0.001218724
comp13755_c0_seq10		0	1.374	3.279	1.646650236	1.551	1.061670043	-0.941912232	-0.107490951	1.049403184	-1.196888852	1.214932328	1.83E-13	2	0.267134023
comp13755_c0_seq12		0	0.397	0	0.229208057	0.132333333	1.732050808	-0.577350269	1.154700538	-0.577350269	-0.675651164	-1.34392916	-1.13E-13	6	0.000138447
comp13755_c0_seq16		2.977	0	0	1.718771751	0.992333333	1.732050808	1.154700538	-0.577350269	-0.577350269	1.953155324	0.15632501	-7.13E-14	3	0.001218724
comp13755_c0_seq4		0	0	1.002	0.57850497	0.334	1.732050808	-0.577350269	-0.577350269	1.154700538	-0.641501739	1.71677663	2.12E-13	2	0.007587137
comp13755_c0_seq5		0.919	0	0	0.530584897	0.306333333	1.732050808	1.154700538	-0.577350269	-0.577350269	1.953155324	0.15632501	-7.13E-14	3	0.001218724
comp13755_c0_seq7		0	0	0.36	0.207846097	0.12	1.732050808	-0.577350269	-0.577350269	1.154700538	-0.641501739	1.71677663	2.12E-13	2	0.007587137
comp13755_c0_seq8		0	1.9	0	1.096965511	0.633333333	1.732050808	-0.577350269	1.154700538	-0.577350269	-0.675651164	-1.34392916	-1.13E-13	6	0.000138447
comp13758_c0_seq1		1.982	0	0	1.144308234	0.660666667	1.732050808	1.154700538	-0.577350269	-0.577350269	1.953155324	0.15632501	-7.14E-14	3	0.001218724
comp13760_c0_seq1		0.163	0	0	0.094108094	0.054333333	1.732050808	1.154700538	-0.577350269	-0.577350269	1.953155324	0.15632501	-7.12E-14	3	0.001218724
comp13764_c0_seq2		13.135	0	4.388	6.686962165	5.841	1.144831735	1.090779313	-0.87349081	-0.217288503	1.86323843	0.737223124	-5.33E-15	3	0.240598686
comp13767_c0_seq1		0.546	13.023	1.099	7.049386664	4.889333333	1.441788928	-0.616129252	1.153811963	-0.537682711	-0.733725568	-1.30742192	-1.06E-13	6	0.003051257
comp13768_c0_seq3		5.505	0	0	3.178313232	1.835	1.732050808	1.154700538	-0.577350269	-0.577350269	1.953155324	0.15632501	-7.13E-14	3	0.001218724
comp13770_c0_seq2		1.484	0	0.876	0.746022341	0.786666667	0.948333484	0.934735188	-1.054481379	0.11974619	1.633048723	1.197635824	5.38E-14	3	0.788685992
comp13777_c0_seq2		0	2.598	0	1.499955999	0.866	1.732050808	-0.577350269	1.154700538	-0.577350269	-0.675651164	-1.34392916	-1.12E-13	6	0.000138447
comp1378_c0_seq1		32.023	0	16.043	16.01151033	16.022	0.999345296	0.999343577	-1.000655133	0.001311556	1.728772518	1.044312051	3.34E-14	3	0.56316982
comp13780_c0_seq1		0	0	1.109	0.640281449	0.369666667	1.732050808	-0.577350269	-0.577350269	1.154700538	-0.641501739	1.71677663	2.11E-13	2	0.007587137
comp13782_c0_seq5		0	0.118	3.804	2.162981584	1.307333333	1.654498917	-0.604412605	-0.54985828	1.154270885	-0.682583857	1.692576748	2.11E-13	2	0.002491488
comp13785_c0_seq1		243.596	93.247	30.821	109.3732355	122.5546667	0.892444478	1.106681472	-0.267960132	-0.83872134	1.875121525	-0.347136407	-1.22E-13	3	0.14543614
comp13788_c0_seq2		0	4.305	13.134	6.69559833	5.813	1.151831813	-0.868182306	-0.22522259	1.093404897	-1.084118291	1.356550533	1.93E-13	2	0.139755723
comp13788_c0_seq5		2.815	10.984	0	5.705334375	4.599666667	1.240379964	-0.312806673	1.119011247	-0.806204573	-0.278654335	-1.519197148	-1.49E-13	6	0.12362663
comp1380_c0_seq1		0	0	5.769	3.330733703	1.923	1.732050808	-0.577350269	-0.577350269	1.154700538	-0.641501739	1.71677663	2.12E-13	2	0.007587137
comp1380_c1_seq1		0	1.729	5.837	2.998212634	2.522	1.188823408	-0.841167825	-0.264490914	1.105658739	-1.042875676	1.401603481	1.96E-13	2	0.105842573
comp13801_c0_seq1		0	1.288	0	0.743627147	0.429333333	1.732050808	-0.577350269	1.154700538	-0.577350269	-0.675651164	-1.34392916	-1.13E-13	6	0.000138447
comp13803_c0_seq1		19.061	0	0	11.00487348	6.353666667	1.732050808	1.154700538	-0.577350269	-0.577350269	1.953155324	0.15632501	-7.13E-14	3	0.001218724
comp13804_c0_seq1		6.117	0	0	3.531651597	2.039	1.732050808	1.154700538	-0.577350269	-0.577350269	1.953155324	0.15632501	-7.12E-14	3	0.001218724
comp13806_c0_seq2		0	3.2	0	1.847520861	1.066666667	1.732050808	-0.577350269	1.154700538	-0.577350269	-0.675651164	-1.34392916	-1.13E-13	6	0.000138447
comp1381_c0_seq1		0	16.524	0	9.540135848	5.508	1.732050808	-0.577350269	1.154700538	-0.577350269	-0.675651164	-1.34392916	-1.13E-13	6	0.000138447
comp13811_c0_seq2		0	58.257	25.11	29.22075107	27.789	1.051522223	-0.95100225	1.042683671	-0.091681422	-1.233182984	-0.809351012	-3.07E-14	6	0.383434472
comp13820_c0_seq4		7.046	0	0.01	4.06512632	2.352	1.728370034	1.154699665	-0.578579807	-0.576119858	1.953178257	0.158498512	-7.12E-14	3	0.001304047
comp13825_c0_seq3		0	28.259	0	16.31534126	9.419666667	1.732050808	-0.577350269	1.154700538	-0.577350269	-0.675651164	-1.34392916	-1.13E-13	6	0.000138447
comp13832_c0_seq11		13.824	0	0	7.981290121	4.608	1.732050808	1.154700538	-0.577350269	-0.577350269	1.953155324	0.15632501	-7.14E-14	3	0.001218724
comp13832_c0_seq7		0	2.877	0	1.661036724	0.959	1.732050808	-0.577350269	1.154700538	-0.577350269	-0.675651164	-1.34392916	-1.12E-13	6	0.000138447
comp13833_c0_seq3		0.967	0	3.551	1.835835232	1.506	1.219014098	-0.293599333	-0.820335057	1.11393439	-0.211644741	1.890515956	2.11E-13	2	0.210323802
comp13835_c0_seq1		7.869	1.814	0	4.12057403	3.227666667	1.276641752	1.126380281	-0.343075178	-0.783305103	1.906111833	-0.232147854	-1.11E-13	3	0.082805366
comp13836_c0_seq1		3.389	0	1.897	1.698528481	1.762	0.963977571	0.957887971	-1.037368534	0.079480563	1.667394793	1.146536757	4.71E-14	3	0.708016691
comp13836_c1_seq1		0	5.089	1.352	2.636000569	2.147	1.22775993	-0.814491478	1.116084736	-0.301593258	-1.030133494	-1.062044246	-6.64E-14	6	0.131886632
comp13838_c0_seq1		0	1.557	0	0.898934369	0.519	1.732050808	-0.577350269	1.154700538	-0.577350269	-0.675651164	-1.34392916	-1.12E-13	6	0.000138447
comp13838_c0_seq2		3.466	0.762	0	1.821419593	1.409333333	1.292398008	1.129155893	-0.355400445	-0.773755448	1.910512779	-0.212868507	-1.09E-13	3	0.074097124
comp13838_c0_seq3		0	0.075	0	0.04330127	0.025	1.732050808	-0.577350269	1.154700538	-0.577350269	-0.675651164	-1.34392916	-1.13E-13	6	0.000138447
comp13845_c0_seq4		1.321	0	0	0.762679706	0.440333333	1.732050808	1.154700538	-0.577350269	-0.577350269	1.953155324	0.15632501	-7.14E-14	3	0.001218724
comp1385_c0_seq1		0	4.638	0	2.677750549	1.546	1.732050808	-0.577350269	1.154700538	-0.577350269	-0.675651164	-1.34392916	-1.13E-13	6	0.000138447
comp13855_c0_seq13		0	2.051	0	1.184145402	0.683666667	1.732050808	-0.577350269	1.154700538	-0.577350269	-0.675651164	-1.34392916	-1.12E-13	6	0.000138447
comp13855_c0_seq17		8.674	0.097	0	4.980170914	2.923666667	1.703399013	1.154645781	-0.567584269	-0.587061512	1.952880747	0.13911685	-7.31E-14	3	0.000752925
comp13855_c0_seq3		0	0	1.489	0.859674551	0.496333333	1.732050808	-0.577350269	-0.577350269	1.154700538	-0.641501739	1.71677663	2.12E-13	2	0.007587137
comp13855_c0_seq5		0	1.9	0.652	0.965453952	0.850666667	1.134938031	-0.881105375	1.086880769	-0.205775393	-1.12934705	-0.950423665	-5.02E-14	6	0.231925725
comp13856_c0_seq3		2.862	1.16	0	1.439528163	1.340666667	1.07374055	1.056827766	-0.125504086	-0.93132368	1.79763069	-0.55395583	-1.40E-13	3	0.307132019
comp13856_c0_seq5		0	39.167	0	22.61307799	13.05566667	1.732050808	-0.577350269	1.154700538	-0.577350269	-0.675651164	-1.34392916	-1.13E-13	6	0.000138447
comp13856_c0_seq6		2.815	1.406	0	1.407500266	1.407	1.000355555	1.00035505	-0.000710479	-0.999644571	1.710572643	-0.723600723	-1.54E-13	3	0.492744977
comp13857_c0_seq1		3.37	1.31	0	1.698852554	1.56	1.089008047	1.06542501	-0.147158151	-0.91826686	1.810936521	-0.523436438	-1.37E-13	3	0.279052656
comp13857_c0_seq6		0.124	0.816	3.989	2.060947112	1.643	1.25438047	-0.737039777	-0.401271821	1.138311598	-0.88419236	1.54949714	2.05E-13	2	0.023209319
comp13858_c0_seq2		3.36	0	0.866	1.744495725	1.408666667	1.238402076	1.118565844	-0.807492186	-0.311073658	1.903562134	0.595563361	-2.26E-14	3	0.1407406
comp13858_c0_seq4		0	2.394	0	1.382176544	0.798	1.732050808	-0.577350269	1.154700538	-0.577350269	-0.675651164	-1.34392916	-1.13E-13	6	0.000138447
comp13858_c0_seq5		3.983	0	0.798	2.107341058	1.593666667	1.322322354	1.133814256	-0.756245251	-0.377569005	1.925394256	0.491267228	-3.43E-14	3	0.08493524
comp13860_c0_seq1		6.385	3.157	0	3.192565792	3.180666667	1.003741079	1.00368592	-0.007413055	-0.996272865	1.715694521	-0.714757476	-1.53E-13	3	0.481753113
comp13860_c0_seq2		0	1.772	0.068	1.004010624	0.613333333	1.636973844	-0.61088331	1.154038253	-0.543154943	-0.725871472	-1.312548008	-1.07E-13	6	0.002292957
comp13860_c0_seq4		0	0.462	4.067	2.226729964	1.509666667	1.474981208	-0.677974739	-0.470495607	1.148470346	-0.794346572	1.618609149	2.08E-13	2	0.003919111
comp13860_c0_seq5		0	0	0.233	0.134522613	0.077666667	1.732050808	-0.577350269	-0.577350269	1.154700538	-0.641501739	1.71677663	2.12E-13	2	0.007587137
comp13860_c0_seq8		0	0	3.648	2.106173782	1.216	1.732050808	-0.577350269	-0.577350269	1.154700538	-0.641501739	1.71677663	2.11E-13	2	0.007587137
comp13861_c0_seq1		0	1.814	7.511	3.919216036	3.108333333	1.260873792	-0.79310079	-0.330253122	1.123353912	-0.96957343	1.474506937	2.01E-13	2	0.059049804
comp13862_c0_seq1		16.035	0	0	9.257811566	5.345	1.732050808	1.154700538	-0.577350269	-0.577350269	1.953155324	0.15632501	-7.14E-14	3	0.001218724
comp13862_c0_seq2		3.332	0	0	1.923731097	1.110666667	1.732050808	1.154700538	-0.577350269	-0.577350269	1.953155324	0.15632501	-7.12E-14	3	0.001218724
comp13862_c0_seq3		16.438	0	0	9.490483725	5.479333333	1.732050808	1.154700538	-0.577350269	-0.577350269	1.953155324	0.15632501	-7.13E-14	3	0.001218724
comp13863_c0_seq2		0.019	1.439	0.097	0.798273971	0.518333333	1.540078401	-0.62551624	1.153321666	-0.527805426	-0.747777853	-1.298098524	-1.04E-13	6	0.004701305
comp13866_c0_seq2		2.02	0	0	1.166247544	0.673333333	1.732050808	1.154700538	-0.577350269	-0.577350269	1.953155324	0.15632501	-7.13E-14	3	0.001218724
comp13868_c0_seq2		1.905	0	0	1.099852263	0.635	1.732050808	1.154700538	-0.577350269	-0.577350269	1.953155324	0.15632501	-7.13E-14	3	0.001218724
comp13869_c0_seq2		0	0	3.658	2.111947285	1.219333333	1.732050808	-0.577350269	-0.577350269	1.154700538	-0.641501739	1.71677663	2.12E-13	2	0.007587137
comp13871_c0_seq2		7.18	0	0	4.145374933	2.393333333	1.732050808	1.154700538	-0.577350269	-0.577350269	1.953155324	0.15632501	-7.14E-14	3	0.001218724
comp13872_c0_seq1		5.007	0	0	2.890792798	1.669	1.732050808	1.154700538	-0.577350269	-0.577350269	1.953155324	0.15632501	-7.14E-14	3	0.001218724
comp13872_c0_seq4		0	0	2.14	1.235529576	0.713333333	1.732050808	-0.577350269	-0.577350269	1.154700538	-0.641501739	1.71677663	2.12E-13	2	0.007587137
comp13873_c0_seq1		1.206	4.789	13.319	6.222587324	6.438	0.966540435	-0.840807807	-0.265002308	1.105810114	-1.042326276	1.402182814	1.96E-13	2	0.105429962
comp13874_c0_seq1		0	0	0.963	0.555988309	0.321	1.732050808	-0.577350269	-0.577350269	1.154700538	-0.641501739	1.71677663	2.12E-13	2	0.007587137
comp13874_c0_seq10		0.584	1.857	0	0.949564286	0.813666667	1.167018787	-0.241865317	1.098749551	-0.856884235	-0.171982858	-1.547305716	-1.57E-13	6	0.193451395
comp13874_c0_seq2		0	2.147	0	1.239571028	0.715666667	1.732050808	-0.577350269	1.154700538	-0.577350269	-0.675651164	-1.34392916	-1.13E-13	6	0.000138447
comp13874_c0_seq6		0	0	0.516	0.297912739	0.172	1.732050808	-0.577350269	-0.577350269	1.154700538	-0.641501739	1.71677663	2.12E-13	2	0.007587137
comp13874_c0_seq8		3.217	0	0	1.857335816	1.072333333	1.732050808	1.154700538	-0.577350269	-0.577350269	1.953155324	0.15632501	-7.13E-14	3	0.001218724
comp13877_c0_seq4		0	0.344	0	0.198608493	0.114666667	1.732050808	-0.577350269	1.154700538	-0.577350269	-0.675651164	-1.34392916	-1.13E-13	6	0.000138447
comp13877_c0_seq7		0	1.6	0	0.923760431	0.533333333	1.732050808	-0.577350269	1.154700538	-0.577350269	-0.675651164	-1.34392916	-1.13E-13	6	0.000138447
comp13877_c0_seq8		1.733	0	0	1.000548017	0.577666667	1.732050808	1.154700538	-0.577350269	-0.577350269	1.953155324	0.15632501	-7.14E-14	3	0.001218724
comp13879_c1_seq1		0	8.868	1.615	4.723269666	3.494333333	1.351694076	-0.739812372	1.137700586	-0.397888214	-0.918688436	-1.167522035	-8.29E-14	6	0.057931335
comp1388_c0_seq1		0	2.094	4.689	2.348956577	2.261	1.038901626	-0.962555043	-0.071095397	1.03365044	-1.2285299	1.169215438	1.80E-13	2	0.314120252
comp13880_c0_seq2		0	0	13.951	8.054613605	4.650333333	1.732050808	-0.577350269	-0.577350269	1.154700538	-0.641501739	1.71677663	2.11E-13	2	0.007587137
comp13883_c0_seq3		0	0	3.366	1.943361006	1.122	1.732050808	-0.577350269	-0.577350269	1.154700538	-0.641501739	1.71677663	2.12E-13	2	0.007587137
comp13884_c0_seq2		1.359	15.976	0	8.857540535	5.778333333	1.532888469	-0.498934588	1.15129777	-0.652363183	-0.558115348	-1.408562948	-1.25E-13	6	0.012101982
comp13884_c0_seq3		2.843	0.032	0	1.632247632	0.958333333	1.703214921	1.154645061	-0.567520096	-0.587124965	1.952878403	0.139004099	-7.32E-14	3	0.000751101
comp1389_c0_seq1		0	0	4.816	2.780518896	1.605333333	1.732050808	-0.577350269	-0.577350269	1.154700538	-0.641501739	1.71677663	2.12E-13	2	0.007587137
comp13893_c0_seq1		0.852	5.991	12.755	5.969958487	6.532666667	0.913862407	-0.951542072	-0.090732066	1.042274138	-1.211645023	1.193993497	1.82E-13	2	0.288328816
comp13898_c0_seq2		31.296	0	5.234	16.7633639	12.17666667	1.376679215	1.14054276	-0.726385631	-0.414157129	1.934885012	0.432440422	-4.13E-14	3	0.059825422
comp13898_c1_seq1		0	5.594	0	3.229697406	1.864666667	1.732050808	-0.577350269	1.154700538	-0.577350269	-0.675651164	-1.34392916	-1.13E-13	6	0.000138447
comp13899_c0_seq4		0.01	0.107	1.42	0.787557194	0.512333333	1.537196865	-0.637837274	-0.514671616	1.152508889	-0.733348625	1.66051161	2.10E-13	2	0.000258899
comp13900_c0_seq2		0	1.772	0	1.023064677	0.590666667	1.732050808	-0.577350269	1.154700538	-0.577350269	-0.675651164	-1.34392916	-1.13E-13	6	0.000138447
comp13903_c0_seq11		0	0	0.117	0.067549981	0.039	1.732050808	-0.577350269	-0.577350269	1.154700538	-0.641501739	1.71677663	2.11E-13	2	0.007587137
comp1391_c0_seq1		6.529	2.931	0	3.270173441	3.153333333	1.037052888	1.032259214	-0.067988239	-0.964270975	1.759692369	-0.633457568	-1.47E-13	3	0.387667383
comp13914_c0_seq1		1.321	7.924	0.846	3.956499252	3.363666667	1.176245938	-0.516281323	1.152618273	-0.63633695	-0.584127243	-1.395268262	-1.22E-13	6	0.007505975
comp13914_c0_seq3		24.431	4.091	1.985	12.39605954	10.169	1.219004773	1.150526904	-0.490317103	-0.660209801	1.94518715	0.006288903	-8.68E-14	3	0.00972677
comp13915_c0_seq2		0	1.202	3.93	2.01377291	1.710666667	1.177186035	-0.849483404	-0.252593857	1.102077261	-1.055567194	1.388071931	1.96E-13	2	0.115653436
comp13916_c0_seq2		6.29	0	3.6	3.155952049	3.296666667	0.957316092	0.948472374	-1.044587058	0.096114684	1.653432306	1.167775373	4.98E-14	3	0.740840019
comp13922_c1_seq1		0	28.828	0	16.64385356	9.609333333	1.732050808	-0.577350269	1.154700538	-0.577350269	-0.675651164	-1.34392916	-1.12E-13	6	0.000138447
comp13930_c0_seq1		14.159	2.48	1.576	7.018406111	6.071666667	1.155927441	1.152303416	-0.511749621	-0.640553795	1.948270977	0.042561783	-8.32E-14	3	0.005059937
comp13935_c0_seq1		0	10.522	0	6.074879532	3.507333333	1.732050808	-0.577350269	1.154700538	-0.577350269	-0.675651164	-1.34392916	-1.13E-13	6	0.000138447
comp13936_c0_seq1		0	4.37	12.356	6.265565045	5.575333333	1.123800977	-0.889837276	-0.192374243	1.082211519	-1.117205642	1.318013792	1.91E-13	2	0.171461154
comp13936_c0_seq2		2.7	0	16.218	8.689551657	6.306	1.37798155	-0.414981134	-0.725699121	1.140680255	-0.395343688	1.83264102	2.13E-13	2	0.092902293
comp13938_c0_seq1		1.532	105.831	10.721	57.74748367	39.36133333	1.46711198	-0.655081935	1.151040053	-0.495958118	-0.792023046	-1.26743015	-9.92E-14	6	0.012430186
comp13938_c0_seq2		2.987	123.235	28.438	63.36903307	51.55333333	1.22919371	-0.766404835	1.131178167	-0.364773332	-0.958396039	-1.1320384	-7.73E-14	6	0.080232316
comp1394_c0_seq1		0	2.502	5.604	2.807348215	2.702	1.038988977	-0.962474119	-0.071241608	1.033715727	-1.228405791	1.1694009	1.80E-13	2	0.313924406
comp1394_c0_seq2		0	19.015	0	10.97831537	6.338333333	1.732050808	-0.577350269	1.154700538	-0.577350269	-0.675651164	-1.34392916	-1.12E-13	6	0.000138447
comp13940_c0_seq3		0	0	7.53	4.347447527	2.51	1.732050808	-0.577350269	-0.577350269	1.154700538	-0.641501739	1.71677663	2.12E-13	2	0.007587137
comp13943_c0_seq1		0	2.931	0	1.692213639	0.977	1.732050808	-0.577350269	1.154700538	-0.577350269	-0.675651164	-1.34392916	-1.13E-13	6	0.000138447
comp13943_c0_seq4		0	16.975	0	9.800520819	5.658333333	1.732050808	-0.577350269	1.154700538	-0.577350269	-0.675651164	-1.34392916	-1.12E-13	6	0.000138447
comp13943_c0_seq6		4.854	0	3.035	2.452254133	2.629666667	0.932534212	0.907056615	-1.072346716	0.165290101	1.591937738	1.254142028	6.18E-14	3	0.884950536
comp13943_c0_seq7		3.676	0	22.085	11.8332264	8.587	1.378039641	-0.415017835	-0.72566853	1.140686364	-0.39539927	1.832620026	2.13E-13	2	0.092873311
comp13946_c0_seq1		0	2.201	7.413	3.807052972	3.204666667	1.187971595	-0.841770968	-0.263633491	1.10540446	-1.043796105	1.400631718	1.96E-13	2	0.10653606
comp13949_c0_seq1		12.685	2.953	1.323	6.143611424	5.653666667	1.086659647	1.144495126	-0.439589434	-0.704905693	1.935151234	-0.077917735	-9.52E-14	3	0.027047847
comp13949_c0_seq2		0	1.256	2.315	1.15889617	1.190333333	0.973589614	-1.027126816	0.056663115	0.970463701	-1.327779001	1.001627924	1.66E-13	2	0.506976522
comp13954_c0_seq1		0	3.318	0	1.915648193	1.106	1.732050808	-0.577350269	1.154700538	-0.577350269	-0.675651164	-1.34392916	-1.12E-13	6	0.000138447
comp13957_c0_seq3		4.241	0	0	2.448542492	1.413666667	1.732050808	1.154700538	-0.577350269	-0.577350269	1.953155324	0.15632501	-7.11E-14	3	0.001218724
comp13957_c0_seq4		0	3.532	1.255	1.790473773	1.595666667	1.122085089	-0.891198012	1.081464226	-0.190266214	-1.144359287	-0.931759366	-4.76E-14	6	0.250488326
comp13957_c0_seq5		8.597	0	0	4.963480264	2.865666667	1.732050808	1.154700538	-0.577350269	-0.577350269	1.953155324	0.15632501	-7.13E-14	3	0.001218724
comp13957_c0_seq6		0	0	0.953	0.550214807	0.317666667	1.732050808	-0.577350269	-0.577350269	1.154700538	-0.641501739	1.71677663	2.12E-13	2	0.007587137
comp13957_c0_seq7		0.077	5.465	0	3.133227782	1.847333333	1.696081441	-0.565019034	1.154613363	-0.58959433	-0.657176934	-1.354884657	-1.15E-13	6	0.000481742
comp13958_c0_seq2		0	0	5.137	2.965848333	1.712333333	1.732050808	-0.577350269	-0.577350269	1.154700538	-0.641501739	1.71677663	2.12E-13	2	0.007587137
comp13963_c0_seq2		0	2.813	0	1.624086307	0.937666667	1.732050808	-0.577350269	1.154700538	-0.577350269	-0.675651164	-1.34392916	-1.12E-13	6	0.000138447
comp13963_c0_seq3		4.882	0.719	0.817	2.375724381	2.139333333	1.110497529	1.154454906	-0.597852741	-0.556602165	1.95319159	0.192776211	-6.74E-14	3	0.003435136
comp13965_c0_seq3		0	0.537	0	0.310037095	0.179	1.732050808	-0.577350269	1.154700538	-0.577350269	-0.675651164	-1.34392916	-1.12E-13	6	0.000138447
comp13965_c0_seq4		0	2.491	4.456	2.233168228	2.315666667	0.964373785	-1.036942331	0.078513267	0.958429064	-1.342913698	0.971859599	1.64E-13	2	0.544305733
comp13965_c0_seq5		0	0.612	0	0.353338365	0.204	1.732050808	-0.577350269	1.154700538	-0.577350269	-0.675651164	-1.34392916	-1.13E-13	6	0.000138447
comp13969_c1_seq2		0	20.818	0	12.0192779	6.939333333	1.732050808	-0.577350269	1.154700538	-0.577350269	-0.675651164	-1.34392916	-1.13E-13	6	0.000138447
comp1397_c0_seq1		0	3.21	0	1.853294364	1.07	1.732050808	-0.577350269	1.154700538	-0.577350269	-0.675651164	-1.34392916	-1.12E-13	6	0.000138447
comp13973_c0_seq1		2.872	0	0	1.658149973	0.957333333	1.732050808	1.154700538	-0.577350269	-0.577350269	1.953155324	0.15632501	-7.14E-14	3	0.001218724
comp13973_c0_seq10		0.737	0.14	0	0.391403032	0.292333333	1.338892925	1.136083859	-0.389198143	-0.746885715	1.921557413	-0.159386209	-1.03E-13	3	0.052564348
comp13973_c0_seq11		22.22	0	0	12.82872298	7.406666667	1.732050808	1.154700538	-0.577350269	-0.577350269	1.953155324	0.15632501	-7.13E-14	3	0.001218724
comp13973_c0_seq12		0	0.676	1.469	0.735276139	0.715	1.028358236	-0.972423777	-0.053041297	1.025465074	-1.243669477	1.146203061	1.78E-13	2	0.338741397
comp13973_c0_seq3		3.293	0	1.654	1.646505694	1.649	0.998487383	0.998478175	-1.001514909	0.003036734	1.727493075	1.046611024	3.36E-14	3	0.566199806
comp13974_c0_seq1		0	22.042	1.372	12.34896114	7.804666667	1.582253499	-0.632009978	1.152917494	-0.520907515	-0.757497672	-1.291533926	-1.03E-13	6	0.006065944
comp1398_c0_seq1		4.959	0	0	2.863079985	1.653	1.732050808	1.154700538	-0.577350269	-0.577350269	1.953155324	0.15632501	-7.13E-14	3	0.001218724
comp13980_c1_seq1		0	0.762	0	0.439940905	0.254	1.732050808	-0.577350269	1.154700538	-0.577350269	-0.675651164	-1.34392916	-1.13E-13	6	0.000138447
comp13980_c1_seq6		0	0	1.362	0.786351067	0.454	1.732050808	-0.577350269	-0.577350269	1.154700538	-0.641501739	1.71677663	2.12E-13	2	0.007587137
comp13982_c0_seq1		0	0	4.164	2.404086521	1.388	1.732050808	-0.577350269	-0.577350269	1.154700538	-0.641501739	1.71677663	2.12E-13	2	0.007587137
comp13988_c0_seq4		0	0	2.403	1.387372697	0.801	1.732050808	-0.577350269	-0.577350269	1.154700538	-0.641501739	1.71677663	2.12E-13	2	0.007587137
comp13996_c0_seq2		3.111	0	0	1.796136687	1.037	1.732050808	1.154700538	-0.577350269	-0.577350269	1.953155324	0.15632501	-7.12E-14	3	0.001218724
comp13997_c0_seq2		3.868	0	0	2.233190841	1.289333333	1.732050808	1.154700538	-0.577350269	-0.577350269	1.953155324	0.15632501	-7.14E-14	3	0.001218724
comp140_c0_seq1		0	1.546	4.388	2.225669338	1.978	1.125212001	-0.888721414	-0.194098913	1.082820327	-1.115500047	1.320056145	1.91E-13	2	0.169721787
comp1400_c0_seq1		5.265	1.557	0	2.704740838	2.274	1.189419894	1.105836078	-0.265090093	-0.840745985	1.873798516	-0.351446413	-1.22E-13	3	0.148147678
comp14005_c0_seq1		2.02	12.465	4.038	5.540527622	6.174333333	0.897348317	-0.749808252	1.135391265	-0.385583013	-0.933616994	-1.154435675	-8.09E-14	6	0.065825127
comp1401_c0_seq1		0	2.384	0.905	1.203461812	1.096333333	1.097715244	-0.910983068	1.069968863	-0.158985795	-1.17377117	-0.893621024	-4.20E-14	6	0.289888992
comp14010_c0_seq1		30.654	9.309	5.127	13.69139558	15.03	0.91093783	1.141154669	-0.417853678	-0.723300992	1.929718597	-0.113317465	-9.90E-14	3	0.037066105
comp14010_c0_seq2		5.428	0	0	3.133857261	1.809333333	1.732050808	1.154700538	-0.577350269	-0.577350269	1.953155324	0.15632501	-7.13E-14	3	0.001218724
comp14015_c0_seq2		0	3.854	0	2.225107937	1.284666667	1.732050808	-0.577350269	1.154700538	-0.577350269	-0.675651164	-1.34392916	-1.13E-13	6	0.000138447
comp1402_c0_seq1		0	1.256	0	0.725151938	0.418666667	1.732050808	-0.577350269	1.154700538	-0.577350269	-0.675651164	-1.34392916	-1.12E-13	6	0.000138447
comp14021_c0_seq1		0	1.997	0	1.152968488	0.665666667	1.732050808	-0.577350269	1.154700538	-0.577350269	-0.675651164	-1.34392916	-1.12E-13	6	0.000138447
comp14021_c0_seq13		0	0	5.643	3.257987569	1.881	1.732050808	-0.577350269	-0.577350269	1.154700538	-0.641501739	1.71677663	2.12E-13	2	0.007587137
comp14021_c0_seq4		3.073	9.599	0	4.901918094	4.224	1.160491973	-0.234806045	1.096509549	-0.861703504	-0.161363722	-1.549707299	-1.58E-13	6	0.201167976
comp1403_c0_seq1		0	0	5.516	3.184664085	1.838666667	1.732050808	-0.577350269	-0.577350269	1.154700538	-0.641501739	1.71677663	2.12E-13	2	0.007587137
comp14039_c0_seq2		17.711	0	0	10.22545062	5.903666667	1.732050808	1.154700538	-0.577350269	-0.577350269	1.953155324	0.15632501	-7.13E-14	3	0.001218724
comp14040_c0_seq3		0	12.208	1.527	6.651450393	4.578333333	1.452810424	-0.688321052	1.147068115	-0.458747063	-0.841737795	-1.230465317	-9.31E-14	6	0.025949975
comp14041_c0_seq1		0	0	14.652	8.459336144	4.884	1.732050808	-0.577350269	-0.577350269	1.154700538	-0.641501739	1.71677663	2.11E-13	2	0.007587137
comp14042_c0_seq2		9.468	5.057	0	4.737671615	4.841666667	0.978520816	0.976499367	0.0454513	-1.021950667	1.673926076	-0.783680938	-1.59E-13	3	0.571592036
comp14043_c0_seq1		0.842	2.963	8.172	3.771852374	3.992333333	0.94477391	-0.835221801	-0.272898627	1.108120428	-1.03380261	1.41110381	1.97E-13	2	0.099154632
comp14049_c0_seq1		0	4.413	1.099	2.297279768	1.837333333	1.250333691	-0.799786495	1.121181104	-0.321394609	-1.008205528	-1.084298153	-6.99E-14	6	0.114439849
comp14049_c0_seq2		0	1.353	0	0.781154914	0.451	1.732050808	-0.577350269	1.154700538	-0.577350269	-0.675651164	-1.34392916	-1.12E-13	6	0.000138447
comp1405_c0_seq1		0	0	5.779	3.336507206	1.926333333	1.732050808	-0.577350269	-0.577350269	1.154700538	-0.641501739	1.71677663	2.11E-13	2	0.007587137
comp1405_c0_seq2		17.73	0	0	10.23642027	5.91	1.732050808	1.154700538	-0.577350269	-0.577350269	1.953155324	0.15632501	-7.13E-14	3	0.001218724
comp14050_c0_seq1		0	1.428	6.46	3.3934203	2.629333333	1.290601027	-0.774832794	-0.354018432	1.128851226	-0.941738938	1.500044465	2.02E-13	2	0.045315432
comp14053_c0_seq1		10.177	4.585	0.584	4.818438786	5.115333333	0.941959883	1.050478566	-0.110063312	-0.940415254	1.787814991	-0.575521044	-1.42E-13	3	0.327905969
comp14055_c0_seq1		0	0	5.02	2.898298351	1.673333333	1.732050808	-0.577350269	-0.577350269	1.154700538	-0.641501739	1.71677663	2.12E-13	2	0.007587137
comp14055_c0_seq4		1.111	1.965	7.637	3.547054553	3.571	0.99329447	-0.693533173	-0.452770031	1.146303204	-0.818002991	1.601303311	2.07E-13	2	0.007322333
comp14057_c0_seq1		0	13.389	0	7.730142754	4.463	1.732050808	-0.577350269	1.154700538	-0.577350269	-0.675651164	-1.34392916	-1.12E-13	6	0.000138447
comp14058_c0_seq2		0	8.568	22.289	11.24333866	10.28566667	1.093107431	-0.914823165	-0.152771941	1.067595106	-1.155415959	1.270543057	1.87E-13	2	0.213654477
comp1406_c0_seq1		7.956	0	0	4.593398742	2.652	1.732050808	1.154700538	-0.577350269	-0.577350269	1.953155324	0.15632501	-7.13E-14	3	0.001218724
comp14060_c0_seq1		108.151	57.902	2.053	53.0736256	56.03533333	0.94714571	0.981950377	0.035171267	-1.017121644	1.682294514	-0.770426062	-1.58E-13	3	0.553557591
comp14061_c0_seq10		0	3.135	1.226	1.579851364	1.453666667	1.086804424	-0.920128754	1.064235137	-0.144106384	-1.187358598	-0.875249364	-3.94E-14	6	0.309544068
comp14061_c0_seq11		1.446	0	0.428	0.742790235	0.624666667	1.189098562	1.105740618	-0.840973181	-0.264767437	1.885009729	0.666282198	-1.36E-14	3	0.187033471
comp14061_c0_seq12		1.398	0.44	5.37	2.614046926	2.402666667	1.087977356	-0.38433383	-0.750815392	1.135149221	-0.348938034	1.849412975	2.13E-13	2	0.118519587
comp14061_c0_seq16		0	0	2.189	1.263819739	0.729666667	1.732050808	-0.577350269	-0.577350269	1.154700538	-0.641501739	1.71677663	2.12E-13	2	0.007587137
comp14061_c0_seq18		0	4.305	0.039	2.474311419	1.448	1.708778605	-0.58521332	1.154664679	-0.569451359	-0.687429511	-1.336781756	-1.11E-13	6	0.000233543
comp14061_c0_seq2		0.996	0	0	0.575040868	0.332	1.732050808	1.154700538	-0.577350269	-0.577350269	1.953155324	0.15632501	-7.12E-14	3	0.001218724
comp14061_c0_seq21		0	0	0.992	0.572731467	0.330666667	1.732050808	-0.577350269	-0.577350269	1.154700538	-0.641501739	1.71677663	2.12E-13	2	0.007587137
comp14061_c0_seq5		0	0.988	2.539	1.27986106	1.175666667	1.088625795	-0.918589293	-0.1466305	1.065219793	-1.161178802	1.263083527	1.87E-13	2	0.220582145
comp14061_c0_seq6		2.154	0.15	0	1.202652069	0.768	1.565953215	1.152453012	-0.51386433	-0.638588682	1.948536771	0.046163908	-8.26E-14	3	0.004687703
comp14061_c0_seq8		0	0.569	0	0.328512303	0.189666667	1.732050808	-0.577350269	1.154700538	-0.577350269	-0.675651164	-1.34392916	-1.13E-13	6	0.000138447
comp14062_c0_seq1		3.131	11.08	1.586	5.094272307	5.265666667	0.967450587	-0.419032698	1.14134718	-0.722314483	-0.438224056	-1.462965051	-1.36E-13	6	0.046553829
comp14064_c0_seq5		2.154	1.922	12.94	6.295341452	5.672	1.109897999	-0.558825923	-0.595678571	1.154504494	-0.613390424	1.732475473	2.12E-13	2	0.012691685
comp14065_c0_seq3		1.273	10.103	3.814	4.545640806	5.063333333	0.897756578	-0.833839165	1.108681236	-0.274842071	-1.058970862	-1.031530669	-6.19E-14	6	0.157238779
comp14066_c0_seq2		0.976	2.265	0	1.136098734	1.080333333	1.051618699	-0.091834741	1.042749746	-0.950915005	0.05387094	-1.583515119	-1.71E-13	6	0.38627077
comp1407_c0_seq1		4.595	0	1.527	2.340170151	2.040666667	1.14676747	1.091516073	-0.872016364	-0.219499709	1.864313045	0.733953865	-5.88E-15	3	0.237969396
comp1407_c1_seq1		5.332	0	0	3.078431635	1.777333333	1.732050808	1.154700538	-0.577350269	-0.577350269	1.953155324	0.15632501	-7.14E-14	3	0.001218724
comp14071_c0_seq1		0.393	0	1.586	0.825943299	0.659666667	1.252061595	-0.322863164	-0.798682751	1.121545915	-0.255909619	1.878618761	2.12E-13	2	0.178177791
comp14071_c0_seq10		0	2.545	0.029	1.461056809	0.858	1.702863414	-0.587246159	1.154643672	-0.567397513	-0.690474343	-1.334913196	-1.11E-13	6	0.000298424
comp14071_c0_seq11		0	0	1.119	0.646054951	0.373	1.732050808	-0.577350269	-0.577350269	1.154700538	-0.641501739	1.71677663	2.12E-13	2	0.007587137
comp14071_c0_seq13		0	0	0.214	0.123552958	0.071333333	1.732050808	-0.577350269	-0.577350269	1.154700538	-0.641501739	1.71677663	2.11E-13	2	0.007587137
comp14071_c0_seq14		0	0	2.919	1.685285436	0.973	1.732050808	-0.577350269	-0.577350269	1.154700538	-0.641501739	1.71677663	2.12E-13	2	0.007587137
comp14071_c0_seq7		0	0	0.019	0.010969655	0.006333333	1.732050808	-0.577350269	-0.577350269	1.154700538	-0.641501739	1.71677663	2.12E-13	2	0.007587137
comp14074_c0_seq11		2.527	0	0	1.45896413	0.842333333	1.732050808	1.154700538	-0.577350269	-0.577350269	1.953155324	0.15632501	-7.13E-14	3	0.001218724
comp14074_c0_seq12		0	2.373	0	1.370052189	0.791	1.732050808	-0.577350269	1.154700538	-0.577350269	-0.675651164	-1.34392916	-1.13E-13	6	0.000138447
comp14074_c0_seq17		6.51	0	0	3.758550252	2.17	1.732050808	1.154700538	-0.577350269	-0.577350269	1.953155324	0.15632501	-7.13E-14	3	0.001218724
comp14074_c0_seq3		0	3.844	0	2.219334435	1.281333333	1.732050808	-0.577350269	1.154700538	-0.577350269	-0.675651164	-1.34392916	-1.13E-13	6	0.000138447
comp14075_c0_seq3		1.426	0	0	0.823301484	0.475333333	1.732050808	1.154700538	-0.577350269	-0.577350269	1.953155324	0.15632501	-7.12E-14	3	0.001218724
comp14075_c0_seq4		0	3.028	0	1.748216615	1.009333333	1.732050808	-0.577350269	1.154700538	-0.577350269	-0.675651164	-1.34392916	-1.12E-13	6	0.000138447
comp14075_c0_seq8		0.019	1.879	0	1.079398135	0.632666667	1.706108748	-0.568526707	1.154655815	-0.586129109	-0.662432357	-1.351799517	-1.14E-13	6	0.00032347
comp1408_c0_seq1		0	2.813	6.285	3.148252902	3.032666667	1.038113729	-0.963285594	-0.069774149	1.033059743	-1.229650334	1.167538834	1.80E-13	2	0.315892616
comp14084_c1_seq1		0	7.355	13.582	6.798802321	6.979	0.974180014	-1.026504327	0.055303858	0.971200469	-1.326819697	1.003469048	1.66E-13	2	0.504696399
comp14087_c0_seq2		1.618	0	0	0.934152736	0.539333333	1.732050808	1.154700538	-0.577350269	-0.577350269	1.953155324	0.15632501	-7.14E-14	3	0.001218724
comp14095_c0_seq2		2.728	0	0	1.575011534	0.909333333	1.732050808	1.154700538	-0.577350269	-0.577350269	1.953155324	0.15632501	-7.12E-14	3	0.001218724
comp14095_c0_seq3		0	4.08	0	2.355589098	1.36	1.732050808	-0.577350269	1.154700538	-0.577350269	-0.675651164	-1.34392916	-1.12E-13	6	0.000138447
comp141_c0_seq1		3.839	0	1.917	1.919500543	1.918666667	1.000434612	1.000433858	-0.999565577	-0.000868281	1.730384306	1.041404432	3.30E-14	3	0.559352049
comp141_c0_seq2		8.721	0	0	5.035071698	2.907	1.732050808	1.154700538	-0.577350269	-0.577350269	1.953155324	0.15632501	-7.13E-14	3	0.001218724
comp14104_c0_seq1		0	0.043	0	0.024826062	0.014333333	1.732050808	-0.577350269	1.154700538	-0.577350269	-0.675651164	-1.34392916	-1.13E-13	6	0.000138447
comp14104_c0_seq6		0	2.104	0.185	1.165018026	0.763	1.526891252	-0.654925489	1.151055152	-0.496129663	-0.791788983	-1.267597776	-9.93E-14	6	0.0123789
comp14105_c0_seq2		0	1.525	0	0.880459161	0.508333333	1.732050808	-0.577350269	1.154700538	-0.577350269	-0.675651164	-1.34392916	-1.13E-13	6	0.000138447
comp14107_c0_seq4		4.701	0	0	2.714123615	1.567	1.732050808	1.154700538	-0.577350269	-0.577350269	1.953155324	0.15632501	-7.12E-14	3	0.001218724
comp14109_c0_seq1		5.151	0.451	2.063	2.388314887	2.555	0.934761208	1.086958849	-0.880955862	-0.206002987	1.857662457	0.753856572	-3.30E-15	3	0.254220763
comp1411_c0_seq1		0	2.319	0	1.338875274	0.773	1.732050808	-0.577350269	1.154700538	-0.577350269	-0.675651164	-1.34392916	-1.13E-13	6	0.000138447
comp14112_c0_seq5		0	0	1.343	0.775381412	0.447666667	1.732050808	-0.577350269	-0.577350269	1.154700538	-0.641501739	1.71677663	2.12E-13	2	0.007587137
comp14112_c0_seq9		0	7.945	0	4.587047889	2.648333333	1.732050808	-0.577350269	1.154700538	-0.577350269	-0.675651164	-1.34392916	-1.13E-13	6	0.000138447
comp14115_c0_seq4		0.115	0	0	0.066395281	0.038333333	1.732050808	1.154700538	-0.577350269	-0.577350269	1.953155324	0.15632501	-7.13E-14	3	0.001218724
comp14115_c0_seq6		1.848	0	0.983	0.924627673	0.943666667	0.97982445	0.978051339	-1.020590984	0.042539645	1.697269252	1.098723435	4.05E-14	3	0.637637667
comp14115_c0_seq7		2.077	0	0	1.199156509	0.692333333	1.732050808	1.154700538	-0.577350269	-0.577350269	1.953155324	0.15632501	-7.12E-14	3	0.001218724
comp14116_c0_seq18		0	0	2.228	1.2863364	0.742666667	1.732050808	-0.577350269	-0.577350269	1.154700538	-0.641501739	1.71677663	2.11E-13	2	0.007587137
comp14116_c0_seq4		0	0	2.588	1.494182497	0.862666667	1.732050808	-0.577350269	-0.577350269	1.154700538	-0.641501739	1.71677663	2.12E-13	2	0.007587137
comp14118_c0_seq1		0.613	11.359	2.461	5.745520342	4.811	1.194246589	-0.73065619	1.139670493	-0.409014303	-0.905011077	-1.179252109	-8.47E-14	6	0.051199983
[truncated: 25,047 more rows]
