# Supplementary material for: Decoding Gene Networks Modules That Explain the Recovery of Hymenoglossum cruentum Cav. After Extreme Desiccation
Source: Front Plant Sci. 2020 May 15;11:574. doi: 10.3389/fpls.2020.00574 (PMC7243127; doi:10.3389/fpls.2020.00574)
Supplement: DATASET S3 — Output of transcript annotation and Gene Ontology (GO) categories. Sheets 2 to 4 indicates the GO for Molecular Function, Cellular Component, and Biological Process, respectively. [file Data_Sheet_3.XLS]

## Sheet: Hcru
Transcript_ID	ID%	BLASTX	ID%	BLASTP	Evalue	PFAM	Molecular Function	Molecular Function	Molecular Function	Cellular Component	Cellular Component	Cellular Component	Biological Process	Biological Process	Biological Process
comp40775_c0_seq1	NA	NA	NA	NA	8.5e-16	4Fe-4S single cluster domain of Ferredoxin I	NA	NA	NA	NA	NA	NA	NA	NA	NA
comp40775_c0_seq1	NA	NA	NA	NA	8.5e-16	4Fe-4S single cluster domain of Ferredoxin I	NA	NA	NA	NA	NA	NA	NA	NA	NA
comp35983_c0_seq1	60.46	ABC transporter C family member 2	60.46	ABC transporter C family member 2	7.4e-17	ABC transporter transmembrane region	(+)-abscisic acid D-glucopyranosyl ester transmembrane transporter activity	ATP binding	ATPase activity, coupled to transmembrane movement of substances	integral component of membrane	plant-type vacuole	vacuolar membrane	(+)-abscisic acid D-glucopyranosyl ester transmembrane transport	NA	NA
comp51790_c0_seq1	53.31	Non-functional NADPH-dependent codeinone reductase 2	53.31	Non-functional NADPH-dependent codeinone reductase 2	1e-53	Aldo/keto reductase family	oxidoreductase activity	NA	NA	cytosol	NA	NA	NA	NA	NA
comp51790_c0_seq1	53.31	Non-functional NADPH-dependent codeinone reductase 2	53.31	Non-functional NADPH-dependent codeinone reductase 2	1e-53	Aldo/keto reductase family	oxidoreductase activity	NA	NA	cytosol	NA	NA	NA	NA	NA
comp50433_c0_seq1	64.14	Probable aldo-keto reductase 1	65.45	Probable aldo-keto reductase 1	1.8e-75	Aldo/keto reductase family	oxidoreductase activity	NA	NA	NA	NA	NA	NA	NA	NA
comp50433_c0_seq1	64.14	Probable aldo-keto reductase 1	65.45	Probable aldo-keto reductase 1	1.8e-75	Aldo/keto reductase family	oxidoreductase activity	NA	NA	NA	NA	NA	NA	NA	NA
comp46604_c0_seq3	69.62	Probable aldo-keto reductase 2	68.8	Probable aldo-keto reductase 4	1.5e-72	Aldo/keto reductase family	oxidoreductase activity	NA	NA	cytosol	NA	NA	response to cadmium ion	NA	NA
comp48794_c0_seq1	69.79	Probable aldo-keto reductase 2	69.79	Probable aldo-keto reductase 2	1.2e-69	Aldo/keto reductase family	oxidoreductase activity	NA	NA	NA	NA	NA	NA	NA	NA
comp46604_c0_seq3	69.62	Probable aldo-keto reductase 2	68.8	Probable aldo-keto reductase 4	1.5e-72	Aldo/keto reductase family	oxidoreductase activity	NA	NA	cytosol	NA	NA	response to cadmium ion	NA	NA
comp46604_c0_seq1	67.59	Probable aldo-keto reductase 3	67.59	Probable aldo-keto reductase 3	1.2e-19	Aldo/keto reductase family	oxidoreductase activity	NA	NA	chloroplast envelope	plasma membrane	NA	NA	NA	NA
comp47602_c0_seq1	35.79	Caffeoylshikimate esterase	35.79	Caffeoylshikimate esterase	5.6e-07	alpha/beta hydrolase fold	2-acylglycerol O-acyltransferase activity	caffeoyl-CoA: alcohol caffeoyl transferase activity	hydrolase activity	plasma membrane	plasmodesma	NA	lignin biosynthetic process	lipid metabolic process	response to cadmium ion
comp47602_c0_seq1	35.79	Caffeoylshikimate esterase	35.79	Caffeoylshikimate esterase	5.6e-07	alpha/beta hydrolase fold	2-acylglycerol O-acyltransferase activity	caffeoyl-CoA: alcohol caffeoyl transferase activity	hydrolase activity	plasma membrane	plasmodesma	NA	lignin biosynthetic process	lipid metabolic process	response to cadmium ion
comp36574_c0_seq1	80.35	Glutamate-1-semialdehyde 2,1-aminomutase, chloroplastic	80.35	Glutamate-1-semialdehyde 2,1-aminomutase, chloroplastic	9.4e-66	Aminotransferase class-III	glutamate-1-semialdehyde 2,1-aminomutase activity	identical protein binding	pyridoxal phosphate binding	chloroplast	NA	NA	chlorophyll biosynthetic process	porphyrin-containing compound biosynthetic process	protoporphyrinogen IX biosynthetic process
comp36574_c0_seq1	80.35	Glutamate-1-semialdehyde 2,1-aminomutase, chloroplastic	80.35	Glutamate-1-semialdehyde 2,1-aminomutase, chloroplastic	9.4e-66	Aminotransferase class-III	glutamate-1-semialdehyde 2,1-aminomutase activity	identical protein binding	pyridoxal phosphate binding	chloroplast	NA	NA	chlorophyll biosynthetic process	porphyrin-containing compound biosynthetic process	protoporphyrinogen IX biosynthetic process
comp46148_c1_seq2	72.61	Ammonium transporter 1 member 2	74.4	Ammonium transporter 1 member 2	0	Ammonium Transporter Family	ammonium transmembrane transporter activity	NA	NA	integral component of plasma membrane	plasma membrane	NA	ammonium transmembrane transport	ammonium transport	cellular response to nitrogen starvation
comp46148_c1_seq2	72.61	Ammonium transporter 1 member 2	74.4	Ammonium transporter 1 member 2	0	Ammonium Transporter Family	ammonium transmembrane transporter activity	NA	NA	integral component of plasma membrane	plasma membrane	NA	ammonium transmembrane transport	ammonium transport	cellular response to nitrogen starvation
comp50286_c0_seq1	38.97	Protein cfxQ homolog	38.97	Protein cfxQ homolog	0.0079	Ankyrin repeats (many copies)	ATP binding	NA	NA	chloroplast	NA	NA	NA	NA	NA
comp50286_c0_seq1	38.97	Protein cfxQ homolog	38.97	Protein cfxQ homolog	0.0079	Ankyrin repeats (many copies)	ATP binding	NA	NA	chloroplast	NA	NA	NA	NA	NA
comp50286_c0_seq1	38.97	Protein cfxQ homolog	38.97	Protein cfxQ homolog	0.0079	Ankyrin repeats (many copies)	ATP binding	NA	NA	chloroplast	NA	NA	NA	NA	NA
comp46871_c0_seq1	86.67	Ethylene-responsive transcription factor 12	70.51	Ethylene-responsive transcription factor 9	1.1e-13	AP2 domain	DNA binding	transcription factor activity, sequence-specific DNA binding	NA	membrane	nucleus	NA	defense response	ethylene-activated signaling pathway	transcription, DNA-templated
comp46871_c0_seq1	86.67	Ethylene-responsive transcription factor 12	70.51	Ethylene-responsive transcription factor 9	1.1e-13	AP2 domain	DNA binding	transcription factor activity, sequence-specific DNA binding	NA	membrane	nucleus	NA	defense response	ethylene-activated signaling pathway	transcription, DNA-templated
comp42569_c0_seq1	61.54	Ethylene-responsive transcription factor ERF017	55.67	Ethylene-responsive transcription factor ERF017	9.4e-13	AP2 domain	DNA binding	transcription factor activity, sequence-specific DNA binding	NA	nucleus	NA	NA	ethylene-activated signaling pathway	transcription, DNA-templated	NA
comp42569_c0_seq1	61.54	Ethylene-responsive transcription factor ERF017	55.67	Ethylene-responsive transcription factor ERF017	9.4e-13	AP2 domain	DNA binding	transcription factor activity, sequence-specific DNA binding	NA	nucleus	NA	NA	ethylene-activated signaling pathway	transcription, DNA-templated	NA
comp27295_c0_seq1	39.35	Ethylene-responsive transcription factor ERF060	68.22	Ethylene-responsive transcription factor ERF055	1.4e-13	AP2 domain	DNA binding	transcription factor activity, sequence-specific DNA binding	NA	nucleus	NA	NA	ethylene-activated signaling pathway	regulation of transcription, DNA-templated	response to water
comp23037_c0_seq1	55.81	Ethylene-responsive transcription factor RAP2-13	55.81	Ethylene-responsive transcription factor RAP2-13	4e-14	AP2 domain	sequence-specific DNA binding	transcription factor activity, sequence-specific DNA binding	NA	nucleus	NA	NA	ethylene-activated signaling pathway	response to cold	response to osmotic stress
comp27339_c0_seq1	68.14	Phenylalanine ammonia-lyase	68.27	Phenylalanine ammonia-lyase	0	Aromatic amino acid lyase	phenylalanine ammonia-lyase activity	NA	NA	cytoplasm	NA	NA	cinnamic acid biosynthetic process	L-phenylalanine catabolic process	NA
comp27339_c0_seq1	68.14	Phenylalanine ammonia-lyase	68.27	Phenylalanine ammonia-lyase	0	Aromatic amino acid lyase	phenylalanine ammonia-lyase activity	NA	NA	cytoplasm	NA	NA	cinnamic acid biosynthetic process	L-phenylalanine catabolic process	NA
comp55596_c0_seq1	76.07	ATP-citrate synthase alpha chain protein 3	76.07	ATP-citrate synthase alpha chain protein 3	3.9e-41	ATP citrate lyase citrate-binding	ATP binding	ATP citrate synthase activity	NA	cytosol	NA	NA	lipid metabolic process	NA	NA
comp37648_c0_seq1	45.25	Auxin-responsive protein IAA17	45.25	Auxin-responsive protein IAA17	6.7e-53	AUX/IAA family	identical protein binding	transcription factor activity, sequence-specific DNA binding	NA	nucleus	NA	NA	auxin-activated signaling pathway	positive regulation of leaf senescence	response to auxin
comp56600_c0_seq1	44.62	Auxin-responsive protein SAUR41 {ECO:0000305}	45.33	Auxin-responsive protein SAUR72 {ECO:0000305}	4.5e-25	Auxin responsive protein	NA	NA	NA	cytoplasm	NA	NA	auxin-activated signaling pathway	multicellular organism development	regulation of growth
comp26237_c0_seq1	46.7	Fatty acid desaturase 4, chloroplastic {ECO:0000303|PubMed:19682287}	46.7	Fatty acid desaturase 4, chloroplastic {ECO:0000303|PubMed:19682287}	3.2e-66	B domain of TMEM189, localisation domain	delta 3-trans-hexadecenoic acid phosphatidylglycerol desaturase activity	ubiquitin protein ligase activity	ubiquitin protein ligase binding	chloroplast	chloroplast membrane	integral component of membrane	phosphatidylglycerol metabolic process	protein ubiquitination	response to karrikin
comp26237_c0_seq1	46.7	Fatty acid desaturase 4, chloroplastic {ECO:0000303|PubMed:19682287}	46.7	Fatty acid desaturase 4, chloroplastic {ECO:0000303|PubMed:19682287}	3.2e-66	B domain of TMEM189, localisation domain	delta 3-trans-hexadecenoic acid phosphatidylglycerol desaturase activity	ubiquitin protein ligase activity	ubiquitin protein ligase binding	chloroplast	chloroplast membrane	integral component of membrane	phosphatidylglycerol metabolic process	protein ubiquitination	response to karrikin
comp42293_c0_seq1	39.74	Antigenic thaumatin-like protein ARB_01183 {ECO:0000305}	38.41	Antigenic thaumatin-like protein ARB_01183 {ECO:0000305}	1.3e-05	Blastomyces yeast-phase-specific protein	NA	NA	NA	NA	NA	NA	NA	NA	NA
comp47037_c0_seq2	42.42	Probable folate-biopterin transporter 9, chloroplastic	42.42	Probable folate-biopterin transporter 9, chloroplastic	1.9e-36	BT1 family	NA	NA	NA	chloroplast membrane	integral component of membrane	NA	transport	NA	NA
comp41905_c0_seq1	31.51	BURP domain-containing protein 12	31.63	Polygalacturonase 1 beta-like protein 2 {ECO:0000303|PubMed:26106400}	7.3e-55	BURP domain	NA	NA	NA	apoplast	cell wall	NA	NA	NA	NA
comp41905_c0_seq1	31.51	BURP domain-containing protein 12	31.63	Polygalacturonase 1 beta-like protein 2 {ECO:0000303|PubMed:26106400}	7.3e-55	BURP domain	NA	NA	NA	apoplast	cell wall	NA	NA	NA	NA
comp46880_c0_seq4	26.44	BURP domain-containing protein 16	26.44	BURP domain-containing protein 16	1.8e-35	BURP domain	NA	NA	NA	NA	NA	NA	NA	NA	NA
comp46880_c0_seq4	26.44	BURP domain-containing protein 16	26.44	BURP domain-containing protein 16	1.8e-35	BURP domain	NA	NA	NA	NA	NA	NA	NA	NA	NA
comp49124_c0_seq1	37.29	Protein SRC2 homolog {ECO:0000305}	30.54	Protein SRC2 {ECO:0000305}	3.4e-11	C2 domain	NA	NA	NA	endoplasmic reticulum membrane	integral component of membrane	plasma membrane	NA	NA	NA
comp49124_c0_seq1	37.29	Protein SRC2 homolog {ECO:0000305}	30.54	Protein SRC2 {ECO:0000305}	3.4e-11	C2 domain	NA	NA	NA	endoplasmic reticulum membrane	integral component of membrane	plasma membrane	NA	NA	NA
comp42542_c0_seq1	50	Protein CURVATURE THYLAKOID 1A, chloroplastic	48.78	Protein CURVATURE THYLAKOID 1A, chloroplastic	1.9e-25	CAAD domains of cyanobacterial aminoacyl-tRNA synthetase	NA	NA	NA	chloroplast	chloroplast envelope	chloroplast thylakoid	NA	NA	NA
comp42542_c0_seq1	50	Protein CURVATURE THYLAKOID 1A, chloroplastic	48.78	Protein CURVATURE THYLAKOID 1A, chloroplastic	1.9e-25	CAAD domains of cyanobacterial aminoacyl-tRNA synthetase	NA	NA	NA	chloroplast	chloroplast envelope	chloroplast thylakoid	NA	NA	NA
comp22486_c0_seq1	47.67	Beta carbonic anhydrase 2, chloroplastic	47.67	Beta carbonic anhydrase 2, chloroplastic	1.6e-39	Carbonic anhydrase	carbonate dehydratase activity	zinc ion binding	NA	chloroplast membrane	chloroplast stroma	cytosol	carbon utilization	NA	NA
comp34383_c0_seq1	78.32	Catalase-3	78.32	Catalase-3	3.1e-13	Catalase-related immune-responsive	catalase activity	heme binding	metal ion binding	cytoplasm	glyoxysome	NA	cellular oxidant detoxification	hydrogen peroxide catabolic process	response to hydrogen peroxide
comp34383_c0_seq1	78.32	Catalase-3	78.32	Catalase-3	3.1e-13	Catalase-related immune-responsive	catalase activity	heme binding	metal ion binding	cytoplasm	glyoxysome	NA	cellular oxidant detoxification	hydrogen peroxide catabolic process	response to hydrogen peroxide
comp47860_c0_seq1	58.65	Chalcone synthase	58.65	Chalcone synthase	8.4e-38	Chalcone and stilbene synthases, N-terminal domain	naringenin-chalcone synthase activity	NA	NA	NA	NA	NA	flavonoid biosynthetic process	NA	NA
comp34078_c0_seq3	51.78	Chalcone--flavonone isomerase	50.96	Chalcone--flavonone isomerase	1.5e-60	Chalcone-flavanone isomerase	chalcone isomerase activity	NA	NA	NA	NA	NA	flavonoid biosynthetic process	NA	NA
comp22760_c0_seq1	46.32	Probable chalcone--flavonone isomerase 3	43.69	Probable chalcone--flavonone isomerase 3	3e-34	Chalcone-flavanone isomerase	chalcone isomerase activity	NA	NA	NA	NA	NA	flavonoid biosynthetic process	response to karrikin	NA
comp22760_c0_seq1	46.32	Probable chalcone--flavonone isomerase 3	43.69	Probable chalcone--flavonone isomerase 3	3e-34	Chalcone-flavanone isomerase	chalcone isomerase activity	NA	NA	NA	NA	NA	flavonoid biosynthetic process	response to karrikin	NA
comp26512_c0_seq1	NA	NA	NA	NA	1.9e-07	Chitin recognition protein	NA	NA	NA	NA	NA	NA	NA	NA	NA
comp40323_c0_seq1	NA	NA	NA	NA	4e-07	Chitin recognition protein	NA	NA	NA	NA	NA	NA	NA	NA	NA
comp40323_c0_seq1	NA	NA	NA	NA	4e-07	Chitin recognition protein	NA	NA	NA	NA	NA	NA	NA	NA	NA
comp27166_c0_seq1	43.17	Endochitinase CH25	43.4	Endochitinase CH25	6.9e-51	Chitinase class I	chitin binding	chitinase activity	NA	NA	NA	NA	cell wall macromolecule catabolic process	chitin catabolic process	polysaccharide catabolic process
comp27166_c0_seq1	43.17	Endochitinase CH25	43.4	Endochitinase CH25	6.9e-51	Chitinase class I	chitin binding	chitinase activity	NA	NA	NA	NA	cell wall macromolecule catabolic process	chitin catabolic process	polysaccharide catabolic process
comp26349_c0_seq1	81.42	Chlorophyll a-b binding protein 151, chloroplastic	79.7	Chlorophyll a-b binding protein, chloroplastic	9.6e-48	Chlorophyll A-B binding protein	chlorophyll binding	metal ion binding	NA	chloroplast thylakoid membrane	integral component of membrane	photosystem I	photosynthesis, light harvesting	protein-chromophore linkage	NA
comp26349_c0_seq1	81.42	Chlorophyll a-b binding protein 151, chloroplastic	79.7	Chlorophyll a-b binding protein, chloroplastic	9.6e-48	Chlorophyll A-B binding protein	chlorophyll binding	metal ion binding	NA	chloroplast thylakoid membrane	integral component of membrane	photosystem I	photosynthesis, light harvesting	protein-chromophore linkage	NA
comp41521_c1_seq1	69.38	Chlorophyll a-b binding protein 1B-21, chloroplastic	64.14	Chlorophyll a-b binding protein 1B-21, chloroplastic	1.3e-41	Chlorophyll A-B binding protein	chlorophyll binding	metal ion binding	NA	chloroplast thylakoid membrane	integral component of membrane	photosystem I	photosynthesis, light harvesting	protein-chromophore linkage	NA
comp34690_c0_seq1	79.6	Chlorophyll a-b binding protein 4, chloroplastic {ECO:0000303|PubMed:10366881}	68.92	Chlorophyll a-b binding protein 4, chloroplastic {ECO:0000303|PubMed:10366881}	1.1e-45	Chlorophyll A-B binding protein	chlorophyll binding	metal ion binding	pigment binding	chloroplast	chloroplast envelope	chloroplast thylakoid	photosynthesis, light harvesting in photosystem I	protein-chromophore linkage	response to cold
comp44360_c0_seq1	72.79	Chlorophyll a-b binding protein 7, chloroplastic	72.79	Chlorophyll a-b binding protein 7, chloroplastic	9.7e-51	Chlorophyll A-B binding protein	chlorophyll binding	metal ion binding	pigment binding	chloroplast envelope	chloroplast thylakoid membrane	integral component of membrane	photosynthesis, light harvesting in photosystem I	protein-chromophore linkage	response to light stimulus
comp44360_c0_seq1	72.79	Chlorophyll a-b binding protein 7, chloroplastic	72.79	Chlorophyll a-b binding protein 7, chloroplastic	9.7e-51	Chlorophyll A-B binding protein	chlorophyll binding	metal ion binding	pigment binding	chloroplast envelope	chloroplast thylakoid membrane	integral component of membrane	photosynthesis, light harvesting in photosystem I	protein-chromophore linkage	response to light stimulus
comp40998_c0_seq1	78.51	Chlorophyll a-b binding protein 8, chloroplastic	76.42	Chlorophyll a-b binding protein 8, chloroplastic	7.6e-48	Chlorophyll A-B binding protein	chlorophyll binding	metal ion binding	pigment binding	chloroplast envelope	chloroplast thylakoid membrane	integral component of membrane	photosynthesis, light harvesting in photosystem I	protein-chromophore linkage	response to light stimulus
comp51730_c0_seq1	82.67	Chlorophyll a-b binding protein CP24 10A, chloroplastic	78.03	Chlorophyll a-b binding protein CP24 10A, chloroplastic	1.6e-43	Chlorophyll A-B binding protein	chlorophyll binding	pigment binding	NA	chloroplast envelope	chloroplast thylakoid membrane	integral component of membrane	photosynthesis, light harvesting in photosystem I	protein-chromophore linkage	response to light stimulus
comp26133_c0_seq1	82.59	Chlorophyll a-b binding protein CP24 10A, chloroplastic	79.44	Chlorophyll a-b binding protein CP24 10A, chloroplastic	1.2e-44	Chlorophyll A-B binding protein	chlorophyll binding	pigment binding	NA	chloroplast envelope	chloroplast thylakoid membrane	integral component of membrane	photosynthesis, light harvesting in photosystem I	protein-chromophore linkage	response to light stimulus
comp26133_c0_seq1	82.59	Chlorophyll a-b binding protein CP24 10A, chloroplastic	79.44	Chlorophyll a-b binding protein CP24 10A, chloroplastic	1.2e-44	Chlorophyll A-B binding protein	chlorophyll binding	pigment binding	NA	chloroplast envelope	chloroplast thylakoid membrane	integral component of membrane	photosynthesis, light harvesting in photosystem I	protein-chromophore linkage	response to light stimulus
comp37892_c0_seq1	77.13	Chlorophyll a-b binding protein CP26, chloroplastic	76.55	Chlorophyll a-b binding protein CP26, chloroplastic	1.9e-46	Chlorophyll A-B binding protein	chlorophyll binding	metal ion binding	pigment binding	chloroplast	chloroplast envelope	chloroplast thylakoid	nonphotochemical quenching	photosynthesis	photosynthesis, light harvesting in photosystem I
comp22750_c0_seq1	77.13	Chlorophyll a-b binding protein CP26, chloroplastic	76.11	Chlorophyll a-b binding protein CP26, chloroplastic	1.6e-46	Chlorophyll A-B binding protein	chlorophyll binding	metal ion binding	pigment binding	chloroplast	chloroplast envelope	chloroplast thylakoid	nonphotochemical quenching	photosynthesis	photosynthesis, light harvesting in photosystem I
comp37892_c0_seq1	77.13	Chlorophyll a-b binding protein CP26, chloroplastic	76.55	Chlorophyll a-b binding protein CP26, chloroplastic	1.9e-46	Chlorophyll A-B binding protein	chlorophyll binding	metal ion binding	pigment binding	chloroplast	chloroplast envelope	chloroplast thylakoid	nonphotochemical quenching	photosynthesis	photosynthesis, light harvesting in photosystem I
comp22750_c0_seq1	77.13	Chlorophyll a-b binding protein CP26, chloroplastic	76.11	Chlorophyll a-b binding protein CP26, chloroplastic	1.6e-46	Chlorophyll A-B binding protein	chlorophyll binding	metal ion binding	pigment binding	chloroplast	chloroplast envelope	chloroplast thylakoid	nonphotochemical quenching	photosynthesis	photosynthesis, light harvesting in photosystem I
comp47947_c0_seq1	76.89	Chlorophyll a-b binding protein CP29.2, chloroplastic	76.89	Chlorophyll a-b binding protein CP29.2, chloroplastic	8.8e-46	Chlorophyll A-B binding protein	chlorophyll binding	metal ion binding	pigment binding	chloroplast	chloroplast envelope	chloroplast thylakoid	photosynthesis, light harvesting in photosystem I	protein-chromophore linkage	response to blue light
comp42227_c0_seq1	95.38	Chlorophyll a-b binding protein type 1 member F3, chloroplastic	95.38	Chlorophyll a-b binding protein type 1 member F3, chloroplastic	4.7e-38	Chlorophyll A-B binding protein	chlorophyll binding	metal ion binding	NA	chloroplast thylakoid membrane	integral component of membrane	photosystem I	photosynthesis, light harvesting	protein-chromophore linkage	NA
comp26380_c0_seq1	83.08	Chlorophyll a-b binding protein type 1 member F3, chloroplastic	83.65	Chlorophyll a-b binding protein type 1 member F3, chloroplastic	1e-49	Chlorophyll A-B binding protein	chlorophyll binding	metal ion binding	NA	chloroplast thylakoid membrane	integral component of membrane	photosystem I	photosynthesis, light harvesting	protein-chromophore linkage	NA
comp26333_c1_seq1	94.55	Chlorophyll a-b binding protein type 1 member F3, chloroplastic	94.55	Chlorophyll a-b binding protein type 1 member F3, chloroplastic	2.6e-07	Chlorophyll A-B binding protein	chlorophyll binding	metal ion binding	NA	chloroplast thylakoid membrane	integral component of membrane	photosystem I	photosynthesis, light harvesting	protein-chromophore linkage	NA
comp22316_c0_seq1	86.36	Chlorophyll a-b binding protein type 1 member F3, chloroplastic	86.36	Chlorophyll a-b binding protein type 1 member F3, chloroplastic	1.3e-48	Chlorophyll A-B binding protein	chlorophyll binding	metal ion binding	NA	chloroplast thylakoid membrane	integral component of membrane	photosystem I	photosynthesis, light harvesting	protein-chromophore linkage	NA
comp26380_c0_seq1	83.08	Chlorophyll a-b binding protein type 1 member F3, chloroplastic	83.65	Chlorophyll a-b binding protein type 1 member F3, chloroplastic	1e-49	Chlorophyll A-B binding protein	chlorophyll binding	metal ion binding	NA	chloroplast thylakoid membrane	integral component of membrane	photosystem I	photosynthesis, light harvesting	protein-chromophore linkage	NA
comp42227_c0_seq1	95.38	Chlorophyll a-b binding protein type 1 member F3, chloroplastic	95.38	Chlorophyll a-b binding protein type 1 member F3, chloroplastic	4.7e-38	Chlorophyll A-B binding protein	chlorophyll binding	metal ion binding	NA	chloroplast thylakoid membrane	integral component of membrane	photosystem I	photosynthesis, light harvesting	protein-chromophore linkage	NA
comp26380_c0_seq1	83.08	Chlorophyll a-b binding protein type 1 member F3, chloroplastic	83.65	Chlorophyll a-b binding protein type 1 member F3, chloroplastic	1e-49	Chlorophyll A-B binding protein	chlorophyll binding	metal ion binding	NA	chloroplast thylakoid membrane	integral component of membrane	photosystem I	photosynthesis, light harvesting	protein-chromophore linkage	NA
comp26333_c1_seq1	94.55	Chlorophyll a-b binding protein type 1 member F3, chloroplastic	94.55	Chlorophyll a-b binding protein type 1 member F3, chloroplastic	2.6e-07	Chlorophyll A-B binding protein	chlorophyll binding	metal ion binding	NA	chloroplast thylakoid membrane	integral component of membrane	photosystem I	photosynthesis, light harvesting	protein-chromophore linkage	NA
comp22316_c0_seq1	86.36	Chlorophyll a-b binding protein type 1 member F3, chloroplastic	86.36	Chlorophyll a-b binding protein type 1 member F3, chloroplastic	1.3e-48	Chlorophyll A-B binding protein	chlorophyll binding	metal ion binding	NA	chloroplast thylakoid membrane	integral component of membrane	photosystem I	photosynthesis, light harvesting	protein-chromophore linkage	NA
comp55300_c0_seq1	74.17	Chlorophyll a-b binding protein, chloroplastic	74.17	Chlorophyll a-b binding protein, chloroplastic	4e-46	Chlorophyll A-B binding protein	chlorophyll binding	metal ion binding	NA	chloroplast thylakoid membrane	integral component of membrane	photosystem I	photosynthesis, light harvesting	protein-chromophore linkage	NA
comp26333_c0_seq1	82.61	Chlorophyll a-b binding protein, chloroplastic	83.18	Chlorophyll a-b binding protein 151, chloroplastic	4.2e-38	Chlorophyll A-B binding protein	chlorophyll binding	metal ion binding	NA	chloroplast thylakoid membrane	integral component of membrane	photosystem I	photosynthesis, light harvesting	protein-chromophore linkage	NA
comp55300_c0_seq1	74.17	Chlorophyll a-b binding protein, chloroplastic	74.17	Chlorophyll a-b binding protein, chloroplastic	4e-46	Chlorophyll A-B binding protein	chlorophyll binding	metal ion binding	NA	chloroplast thylakoid membrane	integral component of membrane	photosystem I	photosynthesis, light harvesting	protein-chromophore linkage	NA
comp26333_c0_seq1	82.61	Chlorophyll a-b binding protein, chloroplastic	83.18	Chlorophyll a-b binding protein 151, chloroplastic	4.2e-38	Chlorophyll A-B binding protein	chlorophyll binding	metal ion binding	NA	chloroplast thylakoid membrane	integral component of membrane	photosystem I	photosynthesis, light harvesting	protein-chromophore linkage	NA
comp50366_c0_seq2	43.75	Desiccation stress protein DSP-22, chloroplastic	41.46	Desiccation stress protein DSP-22, chloroplastic	1.3e-09	Chlorophyll A-B binding protein	NA	NA	NA	chloroplast thylakoid membrane	integral component of membrane	NA	NA	NA	NA
comp48033_c0_seq2	35.05	Tyrosinase {ECO:0000303|PubMed:17617709, ECO:0000312|EMBL:BAF74395.1}	35.41	Tyrosinase {ECO:0000303|PubMed:17617709, ECO:0000312|EMBL:BAF74395.1}	1.8e-41	Common central domain of tyrosinase	copper ion binding	monophenol monooxygenase activity	NA	NA	NA	NA	melanin biosynthetic process	oxidation-reduction process	NA
comp44375_c0_seq1	74.26	Plastocyanin	74.51	Plastocyanin	2.2e-07	Cupredoxin-like domain	copper ion binding	electron carrier activity	NA	chloroplast thylakoid membrane	NA	NA	oxidation-reduction process	NA	NA
comp49598_c0_seq1	NA	NA	NA	NA	2.1e-15	CVNH domain	NA	NA	NA	NA	NA	NA	NA	NA	NA
comp49598_c0_seq1	NA	NA	NA	NA	2.1e-15	CVNH domain	NA	NA	NA	NA	NA	NA	NA	NA	NA
comp51462_c0_seq1	67.11	Cyanate hydratase {ECO:0000255|HAMAP-Rule:MF_03139}	67.11	Cyanate hydratase {ECO:0000255|HAMAP-Rule:MF_03139}	1.3e-29	Cyanate lyase C-terminal domain	cyanate hydratase activity	DNA binding	NA	cytosol	NA	NA	cyanate catabolic process	NA	NA
comp51462_c0_seq1	67.11	Cyanate hydratase {ECO:0000255|HAMAP-Rule:MF_03139}	67.11	Cyanate hydratase {ECO:0000255|HAMAP-Rule:MF_03139}	1.3e-29	Cyanate lyase C-terminal domain	cyanate hydratase activity	DNA binding	NA	cytosol	NA	NA	cyanate catabolic process	NA	NA
comp51163_c0_seq1	78.95	Peptidyl-prolyl cis-trans isomerase	79.53	Peptidyl-prolyl cis-trans isomerase	2.8e-47	Cyclophilin type peptidyl-prolyl cis-trans isomerase/CLD	peptide binding	peptidyl-prolyl cis-trans isomerase activity	NA	cytoplasm	NA	NA	protein folding	NA	NA
comp35076_c0_seq1	81.22	Peptidyl-prolyl cis-trans isomerase CYP19-4	81.22	Peptidyl-prolyl cis-trans isomerase CYP19-4	1.9e-46	Cyclophilin type peptidyl-prolyl cis-trans isomerase/CLD	peptide binding	peptidyl-prolyl cis-trans isomerase activity	NA	cytosol	endoplasmic reticulum	Golgi stack	protein folding	NA	NA
comp35076_c0_seq2	81.22	Peptidyl-prolyl cis-trans isomerase CYP19-4	81.22	Peptidyl-prolyl cis-trans isomerase CYP19-4	1.9e-46	Cyclophilin type peptidyl-prolyl cis-trans isomerase/CLD	peptide binding	peptidyl-prolyl cis-trans isomerase activity	NA	cytosol	endoplasmic reticulum	Golgi stack	protein folding	NA	NA
comp35076_c0_seq1	81.22	Peptidyl-prolyl cis-trans isomerase CYP19-4	81.22	Peptidyl-prolyl cis-trans isomerase CYP19-4	1.9e-46	Cyclophilin type peptidyl-prolyl cis-trans isomerase/CLD	peptide binding	peptidyl-prolyl cis-trans isomerase activity	NA	cytosol	endoplasmic reticulum	Golgi stack	protein folding	NA	NA
comp35076_c0_seq2	81.22	Peptidyl-prolyl cis-trans isomerase CYP19-4	81.22	Peptidyl-prolyl cis-trans isomerase CYP19-4	1.9e-46	Cyclophilin type peptidyl-prolyl cis-trans isomerase/CLD	peptide binding	peptidyl-prolyl cis-trans isomerase activity	NA	cytosol	endoplasmic reticulum	Golgi stack	protein folding	NA	NA
comp50788_c1_seq1	87.56	Cytochrome b	87.56	Cytochrome b	1.2e-34	Cytochrome b/b6/petB	electron carrier activity	metal ion binding	ubiquinol-cytochrome-c reductase activity	mitochondrial inner membrane	respiratory chain complex III	NA	mitochondrial electron transport, ubiquinol to cytochrome c	NA	NA
comp50907_c3_seq2	91.74	Cytochrome c oxidase subunit 2	91.74	Cytochrome c oxidase subunit 2	6.4e-34	Cytochrome C oxidase subunit II, transmembrane domain	copper ion binding	cytochrome-c oxidase activity	NA	integral component of membrane	mitochondrial inner membrane	respiratory chain	electron transport chain	NA	NA
comp47328_c0_seq1	92.78	Cytochrome c oxidase subunit 3	92.78	Cytochrome c oxidase subunit 3	0	Cytochrome c oxidase subunit III	cytochrome-c oxidase activity	NA	NA	integral component of membrane	mitochondrial inner membrane	NA	aerobic electron transport chain	NA	NA
comp49510_c0_seq2	44.79	Allene oxide synthase, chloroplastic	44.28	Allene oxide synthase, chloroplastic	6.9e-12	Cytochrome P450	heme binding	hydroperoxide dehydratase activity	iron ion binding	chloroplast	NA	NA	oxylipin biosynthetic process	NA	NA
comp49510_c0_seq2	44.79	Allene oxide synthase, chloroplastic	44.28	Allene oxide synthase, chloroplastic	6.9e-12	Cytochrome P450	heme binding	hydroperoxide dehydratase activity	iron ion binding	chloroplast	NA	NA	oxylipin biosynthetic process	NA	NA
comp47563_c0_seq4	42.4	Cytochrome P450 716B1	40.88	Cytochrome P450 716B1	1.4e-70	Cytochrome P450	heme binding	iron ion binding	monooxygenase activity	integral component of membrane	NA	NA	NA	NA	NA
comp47563_c0_seq4	42.4	Cytochrome P450 716B1	40.88	Cytochrome P450 716B1	1.4e-70	Cytochrome P450	heme binding	iron ion binding	monooxygenase activity	integral component of membrane	NA	NA	NA	NA	NA
comp45982_c1_seq2	55.56	Cytochrome P450 734A6	55.56	Cytochrome P450 734A6	9.7e-44	Cytochrome P450	heme binding	iron ion binding	monooxygenase activity	integral component of membrane	NA	NA	brassinosteroid homeostasis	brassinosteroid metabolic process	regulation of growth
comp45982_c1_seq2	55.56	Cytochrome P450 734A6	55.56	Cytochrome P450 734A6	9.7e-44	Cytochrome P450	heme binding	iron ion binding	monooxygenase activity	integral component of membrane	NA	NA	brassinosteroid homeostasis	brassinosteroid metabolic process	regulation of growth
comp42190_c0_seq1	36.64	Cytochrome P450 85A1	36.64	Cytochrome P450 85A1	4.1e-55	Cytochrome P450	heme binding	iron ion binding	monooxygenase activity	integral component of membrane	NA	NA	brassinosteroid biosynthetic process	brassinosteroid homeostasis	electron transport chain
comp45982_c0_seq1	39.66	Cytochrome P450 CYP72A219	42.31	Cytochrome P450 CYP72A219	2.9e-10	Cytochrome P450	heme binding	iron ion binding	monooxygenase activity	integral component of membrane	NA	NA	NA	NA	NA
comp43020_c0_seq1	79.31	Trans-cinnamate 4-monooxygenase	79.31	Trans-cinnamate 4-monooxygenase	4e-53	Cytochrome P450	heme binding	iron ion binding	trans-cinnamate 4-monooxygenase activity	NA	NA	NA	NA	NA	NA
comp43020_c1_seq1	72.58	Trans-cinnamate 4-monooxygenase	72.58	Trans-cinnamate 4-monooxygenase	6.4e-08	Cytochrome P450	heme binding	identical protein binding	iron ion binding	endoplasmic reticulum	Golgi apparatus	integral component of membrane	developmental process	growth	lignin metabolic process
comp44330_c2_seq1	68.79	Trans-cinnamate 4-monooxygenase	68.79	Trans-cinnamate 4-monooxygenase	2.9e-14	Cytochrome P450	heme binding	iron ion binding	trans-cinnamate 4-monooxygenase activity	NA	NA	NA	NA	NA	NA
comp43020_c0_seq1	79.31	Trans-cinnamate 4-monooxygenase	79.31	Trans-cinnamate 4-monooxygenase	4e-53	Cytochrome P450	heme binding	iron ion binding	trans-cinnamate 4-monooxygenase activity	NA	NA	NA	NA	NA	NA
comp43020_c1_seq1	72.58	Trans-cinnamate 4-monooxygenase	72.58	Trans-cinnamate 4-monooxygenase	6.4e-08	Cytochrome P450	heme binding	identical protein binding	iron ion binding	endoplasmic reticulum	Golgi apparatus	integral component of membrane	developmental process	growth	lignin metabolic process
comp44330_c2_seq1	68.79	Trans-cinnamate 4-monooxygenase	68.79	Trans-cinnamate 4-monooxygenase	2.9e-14	Cytochrome P450	heme binding	iron ion binding	trans-cinnamate 4-monooxygenase activity	NA	NA	NA	NA	NA	NA
comp43020_c0_seq1	79.31	Trans-cinnamate 4-monooxygenase	79.31	Trans-cinnamate 4-monooxygenase	4e-53	Cytochrome P450	heme binding	iron ion binding	trans-cinnamate 4-monooxygenase activity	NA	NA	NA	NA	NA	NA
comp43020_c1_seq1	72.58	Trans-cinnamate 4-monooxygenase	72.58	Trans-cinnamate 4-monooxygenase	6.4e-08	Cytochrome P450	heme binding	identical protein binding	iron ion binding	endoplasmic reticulum	Golgi apparatus	integral component of membrane	developmental process	growth	lignin metabolic process
comp44330_c2_seq1	68.79	Trans-cinnamate 4-monooxygenase	68.79	Trans-cinnamate 4-monooxygenase	2.9e-14	Cytochrome P450	heme binding	iron ion binding	trans-cinnamate 4-monooxygenase activity	NA	NA	NA	NA	NA	NA
comp46887_c0_seq5	32.86	Dirigent protein 1	32.86	Dirigent protein 1	5.9e-21	Dirigent-like protein	NA	NA	NA	apoplast	NA	NA	NA	NA	NA
comp43996_c0_seq1	44.83	Isonitrile hydratase	44.83	Isonitrile hydratase	1.2e-25	DJ-1/PfpI family	cyclohexyl-isocyanide hydratase activity	NA	NA	NA	NA	NA	NA	NA	NA
comp43996_c0_seq1	44.83	Isonitrile hydratase	44.83	Isonitrile hydratase	1.2e-25	DJ-1/PfpI family	cyclohexyl-isocyanide hydratase activity	NA	NA	NA	NA	NA	NA	NA	NA
comp46948_c0_seq2	53.29	AAA-ATPase At4g25835	52.24	AAA-ATPase At4g25835	2.5e-15	Domain associated at C-terminal with AAA	ATP binding	ATPase activity	NA	mitochondrion	NA	NA	mitochondrial respiratory chain complex III assembly	NA	NA
comp46948_c0_seq2	53.29	AAA-ATPase At4g25835	52.24	AAA-ATPase At4g25835	2.5e-15	Domain associated at C-terminal with AAA	ATP binding	ATPase activity	NA	mitochondrion	NA	NA	mitochondrial respiratory chain complex III assembly	NA	NA
comp47389_c0_seq1	76.74	Magnesium-chelatase subunit ChlH, chloroplastic	75.49	Magnesium-chelatase subunit ChlH, chloroplastic	4.8e-43	Domain of unknown function (DUF3479)	ATP binding	magnesium chelatase activity	NA	chloroplast	chloroplast inner membrane	chloroplast stroma	chlorophyll biosynthetic process	photosynthesis	NA
comp50056_c1_seq3	34.62	Transmembrane protein 205	34.72	Transmembrane protein 205	3.6e-22	Domain of unknown function (DUF4149)	NA	NA	NA	integral component of membrane	NA	NA	NA	NA	NA
comp22968_c0_seq1	NA	NA	NA	NA	0.85	Domain of unknown function (DUF4705)	NA	NA	NA	NA	NA	NA	NA	NA	NA
comp26685_c0_seq1	NA	NA	NA	NA	0.021	Domain of unknwon function (DUF3824)	NA	NA	NA	NA	NA	NA	NA	NA	NA
comp46510_c0_seq3	NA	NA	68.12	Abscisic stress-ripening protein 2	0.073	Domain of unknwon function (DUF3824)	NA	NA	NA	NA	NA	NA	response to stress	NA	NA
comp46510_c0_seq3	NA	NA	68.12	Abscisic stress-ripening protein 2	0.073	Domain of unknwon function (DUF3824)	NA	NA	NA	NA	NA	NA	response to stress	NA	NA
comp26685_c0_seq1	NA	NA	NA	NA	0.021	Domain of unknwon function (DUF3824)	NA	NA	NA	NA	NA	NA	NA	NA	NA
comp46510_c0_seq1	NA	NA	62.86	Abscisic stress-ripening protein 1	0.16	Domain of unknwon function (DUF3824)	NA	NA	NA	nucleus	NA	NA	response to stress	NA	NA
comp26685_c0_seq1	NA	NA	NA	NA	0.021	Domain of unknwon function (DUF3824)	NA	NA	NA	NA	NA	NA	NA	NA	NA
comp34907_c0_seq1	NA	NA	NA	NA	0.63	Domain of unknwon function (DUF3824)	NA	NA	NA	NA	NA	NA	NA	NA	NA
comp45262_c0_seq2	41.48	Auxin-repressed 12.5 kDa protein	41.48	Auxin-repressed 12.5 kDa protein	6e-37	Dormancy/auxin associated protein	NA	NA	NA	NA	NA	NA	auxin-activated signaling pathway	NA	NA
comp48023_c0_seq1	87.6	Plasma membrane ATPase 4	87.6	Plasma membrane ATPase 4	1.7e-12	E1-E2 ATPase	ATP binding	hydrogen-exporting ATPase activity, phosphorylative mechanism	metal ion binding	integral component of membrane	plasma membrane	NA	ATP biosynthetic process	NA	NA
comp47647_c1_seq2	45.19	Calcium-binding protein KIC	45.19	Calcium-binding protein KIC	0.072	EF-hand domain pair	calcium ion binding	NA	NA	NA	NA	NA	trichome branching	NA	NA
comp47647_c1_seq2	45.19	Calcium-binding protein KIC	45.19	Calcium-binding protein KIC	0.072	EF-hand domain pair	calcium ion binding	NA	NA	NA	NA	NA	trichome branching	NA	NA
comp42529_c0_seq1	46.21	Probable calcium-binding protein CML25	46.21	Probable calcium-binding protein CML25	0.018	EF-hand domain pair	calcium ion binding	NA	NA	cytoplasm	nucleus	NA	response to cold	root hair elongation	NA
comp50395_c0_seq1	NA	NA	60	Tropinone reductase homolog At2g29260, chloroplastic {ECO:0000305}	1.8e-08	Enoyl-(Acyl carrier protein) reductase	oxidoreductase activity	NA	NA	chloroplast	NA	NA	NA	NA	NA
comp50395_c0_seq1	NA	NA	60	Tropinone reductase homolog At2g29260, chloroplastic {ECO:0000305}	1.8e-08	Enoyl-(Acyl carrier protein) reductase	oxidoreductase activity	NA	NA	chloroplast	NA	NA	NA	NA	NA
comp48678_c0_seq3	NA	NA	NA	NA	1100	Extensin-like protein repeat	NA	NA	NA	NA	NA	NA	NA	NA	NA
comp48678_c0_seq3	NA	NA	NA	NA	1100	Extensin-like protein repeat	NA	NA	NA	NA	NA	NA	NA	NA	NA
comp50246_c0_seq3	39.75	Cannabidiolic acid synthase-like 1	39.75	Cannabidiolic acid synthase-like 1	2.2e-15	FAD binding domain	flavin adenine dinucleotide binding	oxidoreductase activity, acting on CH-OH group of donors	NA	extracellular region	NA	NA	NA	NA	NA
comp51169_c0_seq1	78.25	Chalcone synthase	77.78	Chalcone synthase	4.4e-05	FAE1/Type III polyketide synthase-like protein	naringenin-chalcone synthase activity	NA	NA	NA	NA	NA	flavonoid biosynthetic process	NA	NA
comp51584_c0_seq1	79.04	Chalcone synthase	79.04	Chalcone synthase	0.00022	FAE1/Type III polyketide synthase-like protein	naringenin-chalcone synthase activity	NA	NA	NA	NA	NA	flavonoid biosynthetic process	NA	NA
comp51169_c0_seq1	78.25	Chalcone synthase	77.78	Chalcone synthase	4.4e-05	FAE1/Type III polyketide synthase-like protein	naringenin-chalcone synthase activity	NA	NA	NA	NA	NA	flavonoid biosynthetic process	NA	NA
comp51584_c0_seq1	79.04	Chalcone synthase	79.04	Chalcone synthase	0.00022	FAE1/Type III polyketide synthase-like protein	naringenin-chalcone synthase activity	NA	NA	NA	NA	NA	flavonoid biosynthetic process	NA	NA
comp49769_c0_seq1	49.82	Chalcone synthase C2	50.94	Chalcone synthase C2	3.3e-05	FAE1/Type III polyketide synthase-like protein	naringenin-chalcone synthase activity	NA	NA	NA	NA	NA	flavonoid biosynthetic process	NA	NA
comp40887_c0_seq1	57.94	Acyl-lipid (8-3)-desaturase {ECO:0000305}	55.12	Acyl-lipid (8-3)-desaturase {ECO:0000305}	1.2e-16	Fatty acid desaturase	metal ion binding	oxidoreductase activity, acting on paired donors, with oxidation of a pair of donors resulting in the reduction of molecular oxygen to two molecules of water	NA	integral component of membrane	NA	NA	long-chain fatty acid biosynthetic process	unsaturated fatty acid biosynthetic process	NA
comp40887_c0_seq1	57.94	Acyl-lipid (8-3)-desaturase {ECO:0000305}	55.12	Acyl-lipid (8-3)-desaturase {ECO:0000305}	1.2e-16	Fatty acid desaturase	metal ion binding	oxidoreductase activity, acting on paired donors, with oxidation of a pair of donors resulting in the reduction of molecular oxygen to two molecules of water	NA	integral component of membrane	NA	NA	long-chain fatty acid biosynthetic process	unsaturated fatty acid biosynthetic process	NA
comp34465_c0_seq1	70.75	Ferredoxin-thioredoxin reductase catalytic chain, chloroplastic	70.75	Ferredoxin-thioredoxin reductase catalytic chain, chloroplastic	6.6e-41	Ferredoxin thioredoxin reductase catalytic beta chain	4 iron, 4 sulfur cluster binding	electron carrier activity	ferredoxin:thioredoxin reductase activity	chloroplast	NA	NA	oxidation-reduction process	NA	NA
comp26546_c0_seq1	53.28	Desiccation-related protein PCC13-62	50.7	Desiccation-related protein PCC13-62	2.9e-28	Ferritin-like domain	NA	NA	NA	NA	NA	NA	NA	NA	NA
comp26546_c0_seq1	53.28	Desiccation-related protein PCC13-62	50.7	Desiccation-related protein PCC13-62	2.9e-28	Ferritin-like domain	NA	NA	NA	NA	NA	NA	NA	NA	NA
comp37909_c0_seq1	69.86	Ferritin-3, chloroplastic	61.11	Ferritin-3, chloroplastic	2.5e-35	Ferritin-like domain	ferric iron binding	ferroxidase activity	NA	chloroplast	NA	NA	cellular iron ion homeostasis	iron ion transport	NA
comp37909_c0_seq1	69.86	Ferritin-3, chloroplastic	61.11	Ferritin-3, chloroplastic	2.5e-35	Ferritin-like domain	ferric iron binding	ferroxidase activity	NA	chloroplast	NA	NA	cellular iron ion homeostasis	iron ion transport	NA
comp42989_c1_seq1	87.65	Fructose-bisphosphate aldolase, cytoplasmic isozyme 1	87.65	Fructose-bisphosphate aldolase, cytoplasmic isozyme 1	9.5e-30	Fructose-bisphosphate aldolase class-I	fructose-bisphosphate aldolase activity	NA	NA	cytoplasm	NA	NA	glycolytic process	NA	NA
comp46410_c1_seq1	68.52	L-aspartate oxidase, chloroplastic	68.52	L-aspartate oxidase, chloroplastic	3.5e-07	Fumarate reductase flavoprotein C-term	L-aspartate oxidase activity	L-aspartate:fumarate oxidoreductase activity	NA	chloroplast	NA	NA	NAD biosynthetic process	NA	NA
comp51952_c0_seq1	45.74	Uncharacterized hydrolase YNR064C	45.74	Uncharacterized hydrolase YNR064C	1.7e-17	gag-polypeptide of LTR copia-type	carboxylic ester hydrolase activity	epoxide hydrolase activity	NA	NA	NA	NA	response to toxic substance	NA	NA
comp35069_c0_seq1	32.66	GDSL esterase/lipase At1g28610	32.66	GDSL esterase/lipase At1g28610	7.6e-13	GDSL-like Lipase/Acylhydrolase	hydrolase activity, acting on ester bonds	NA	NA	extracellular region	NA	NA	lipid catabolic process	NA	NA
comp35069_c0_seq1	32.66	GDSL esterase/lipase At1g28610	32.66	GDSL esterase/lipase At1g28610	7.6e-13	GDSL-like Lipase/Acylhydrolase	hydrolase activity, acting on ester bonds	NA	NA	extracellular region	NA	NA	lipid catabolic process	NA	NA
comp49315_c1_seq1	33.14	GDSL esterase/lipase At4g01130	33.71	GDSL esterase/lipase At4g01130	2.9e-12	GDSL-like Lipase/Acylhydrolase	hydrolase activity, acting on ester bonds	NA	NA	extracellular region	NA	NA	lipid catabolic process	NA	NA
comp46407_c0_seq2	56.76	Non-symbiotic hemoglobin	56.76	Non-symbiotic hemoglobin	7.7e-18	Globin	heme binding	metal ion binding	oxygen binding	NA	NA	NA	NA	NA	NA
comp46407_c0_seq1	56.85	Non-symbiotic hemoglobin	56.85	Non-symbiotic hemoglobin	7.9e-18	Globin	heme binding	metal ion binding	oxygen binding	NA	NA	NA	NA	NA	NA
comp46407_c0_seq2	56.76	Non-symbiotic hemoglobin	56.76	Non-symbiotic hemoglobin	7.7e-18	Globin	heme binding	metal ion binding	oxygen binding	NA	NA	NA	NA	NA	NA
comp46407_c0_seq1	56.85	Non-symbiotic hemoglobin	56.85	Non-symbiotic hemoglobin	7.9e-18	Globin	heme binding	metal ion binding	oxygen binding	NA	NA	NA	NA	NA	NA
comp48751_c0_seq14	37.1	Glutathione S-transferase U19	37.1	Glutathione S-transferase U19	6.4e-07	Glutathione S-transferase, C-terminal domain	glutathione binding	glutathione transferase activity	peroxidase activity	chloroplast	chloroplast stroma	cytoplasm	cellular response to water deprivation	glutathione metabolic process	response to cadmium ion
comp43185_c0_seq2	NA	NA	38.71	Glutathione S-transferase U28	3.7e-07	Glutathione S-transferase, C-terminal domain	glutathione transferase activity	NA	NA	cytoplasm	cytosol	NA	glutathione metabolic process	response to cadmium ion	response to toxic substance
comp39553_c0_seq1	NA	NA	NA	NA	9.5e-06	Glutathione S-transferase, C-terminal domain	NA	NA	NA	NA	NA	NA	NA	NA	NA
comp42412_c0_seq3	NA	NA	NA	NA	1.5e-05	Glutathione S-transferase, C-terminal domain	NA	NA	NA	NA	NA	NA	NA	NA	NA
comp42412_c0_seq3	NA	NA	NA	NA	1.5e-05	Glutathione S-transferase, C-terminal domain	NA	NA	NA	NA	NA	NA	NA	NA	NA
comp47562_c0_seq2	45.92	Glutathione S-transferase DHAR2	45.92	Glutathione S-transferase DHAR2	0.00013	Glutathione S-transferase, N-terminal domain	glutathione binding	glutathione dehydrogenase (ascorbate) activity	glutathione transferase activity	cytosol	plasma membrane	NA	cellular oxidant detoxification	glutathione metabolic process	protein glutathionylation
comp47562_c0_seq2	45.92	Glutathione S-transferase DHAR2	45.92	Glutathione S-transferase DHAR2	0.00013	Glutathione S-transferase, N-terminal domain	glutathione binding	glutathione dehydrogenase (ascorbate) activity	glutathione transferase activity	cytosol	plasma membrane	NA	cellular oxidant detoxification	glutathione metabolic process	protein glutathionylation
comp48710_c0_seq2	43.97	Glutathione S-transferase F10	55.56	Glutathione S-transferase F10	9.7e-06	Glutathione S-transferase, N-terminal domain	glutathione transferase activity	NA	NA	NA	NA	NA	NA	NA	NA
comp37747_c0_seq1	54.33	Glutathione S-transferase F10	54.33	Glutathione S-transferase F10	2.8e-06	Glutathione S-transferase, N-terminal domain	copper ion binding	glutathione binding	glutathione transferase activity	apoplast	cell wall	chloroplast	glutathione metabolic process	response to cadmium ion	response to toxic substance
comp47921_c0_seq1	64.15	Glutathione S-transferase L2, chloroplastic	64.15	Glutathione S-transferase L2, chloroplastic	0.0001	Glutathione S-transferase, N-terminal domain	glutathione transferase activity	NA	NA	chloroplast	chloroplast stroma	NA	glutathione metabolic process	protein glutathionylation	response to toxic substance
comp47921_c0_seq2	64.15	Glutathione S-transferase L2, chloroplastic	64.15	Glutathione S-transferase L2, chloroplastic	0.0001	Glutathione S-transferase, N-terminal domain	glutathione transferase activity	NA	NA	chloroplast	chloroplast stroma	NA	glutathione metabolic process	protein glutathionylation	response to toxic substance
comp47921_c0_seq1	64.15	Glutathione S-transferase L2, chloroplastic	64.15	Glutathione S-transferase L2, chloroplastic	0.0001	Glutathione S-transferase, N-terminal domain	glutathione transferase activity	NA	NA	chloroplast	chloroplast stroma	NA	glutathione metabolic process	protein glutathionylation	response to toxic substance
comp47921_c0_seq2	64.15	Glutathione S-transferase L2, chloroplastic	64.15	Glutathione S-transferase L2, chloroplastic	0.0001	Glutathione S-transferase, N-terminal domain	glutathione transferase activity	NA	NA	chloroplast	chloroplast stroma	NA	glutathione metabolic process	protein glutathionylation	response to toxic substance
comp50689_c0_seq1	41.96	Glutathione S-transferase U17	41.96	Glutathione S-transferase U17	1.9e-06	Glutathione S-transferase, N-terminal domain	glutathione transferase activity	NA	NA	chloroplast	cytoplasm	cytosol	de-etiolation	glutathione metabolic process	lateral root development
comp45969_c0_seq5	42.4	Glutathione S-transferase U19	42.4	Glutathione S-transferase U19	0.00017	Glutathione S-transferase, N-terminal domain	glutathione binding	glutathione transferase activity	peroxidase activity	chloroplast	chloroplast stroma	cytoplasm	cellular response to water deprivation	glutathione metabolic process	response to cadmium ion
comp48751_c0_seq7	45.83	Glutathione S-transferase U19	45.5	Glutathione S-transferase U17	5.1e-08	Glutathione S-transferase, N-terminal domain	glutathione transferase activity	NA	NA	chloroplast	cytoplasm	cytosol	de-etiolation	glutathione metabolic process	lateral root development
comp45969_c0_seq3	42.4	Glutathione S-transferase U19	42.4	Glutathione S-transferase U19	0.00017	Glutathione S-transferase, N-terminal domain	glutathione binding	glutathione transferase activity	peroxidase activity	chloroplast	chloroplast stroma	cytoplasm	cellular response to water deprivation	glutathione metabolic process	response to cadmium ion
comp45969_c0_seq5	42.4	Glutathione S-transferase U19	42.4	Glutathione S-transferase U19	0.00017	Glutathione S-transferase, N-terminal domain	glutathione binding	glutathione transferase activity	peroxidase activity	chloroplast	chloroplast stroma	cytoplasm	cellular response to water deprivation	glutathione metabolic process	response to cadmium ion
comp48751_c0_seq7	45.83	Glutathione S-transferase U19	45.5	Glutathione S-transferase U17	5.1e-08	Glutathione S-transferase, N-terminal domain	glutathione transferase activity	NA	NA	chloroplast	cytoplasm	cytosol	de-etiolation	glutathione metabolic process	lateral root development
comp45969_c0_seq3	42.4	Glutathione S-transferase U19	42.4	Glutathione S-transferase U19	0.00017	Glutathione S-transferase, N-terminal domain	glutathione binding	glutathione transferase activity	peroxidase activity	chloroplast	chloroplast stroma	cytoplasm	cellular response to water deprivation	glutathione metabolic process	response to cadmium ion
comp43411_c0_seq1	63.74	Glutathione S-transferase U20	63.74	Glutathione S-transferase U20	1.7e-10	Glutathione S-transferase, N-terminal domain	enzyme binding	glutathione transferase activity	NA	apoplast	chloroplast	cytoplasm	regulation of growth	regulation of response to red or far red light	response to cytokinin
comp50860_c0_seq2	55.25	Probable glutathione S-transferase	55.25	Probable glutathione S-transferase	0.00015	Glutathione S-transferase, N-terminal domain	glutathione transferase activity	NA	NA	NA	NA	NA	auxin-activated signaling pathway	NA	NA
comp48751_c0_seq2	58	Probable glutathione S-transferase	58	Probable glutathione S-transferase	1.2e-08	Glutathione S-transferase, N-terminal domain	glutathione transferase activity	NA	NA	NA	NA	NA	auxin-activated signaling pathway	NA	NA
comp50860_c0_seq3	51.54	Probable glutathione S-transferase	51.54	Probable glutathione S-transferase	4.5e-07	Glutathione S-transferase, N-terminal domain	glutathione transferase activity	NA	NA	NA	NA	NA	auxin-activated signaling pathway	NA	NA
comp50860_c0_seq2	55.25	Probable glutathione S-transferase	55.25	Probable glutathione S-transferase	0.00015	Glutathione S-transferase, N-terminal domain	glutathione transferase activity	NA	NA	NA	NA	NA	auxin-activated signaling pathway	NA	NA
comp47921_c1_seq1	51.35	Protein IN2-1 homolog B	51.35	Protein IN2-1 homolog B	9.5e-06	Glutathione S-transferase, N-terminal domain	glutathione transferase activity	NA	NA	cytoplasm	NA	NA	glutathione metabolic process	protein glutathionylation	NA
comp42962_c0_seq3	46.64	Protein IN2-1 homolog B	46.72	Protein IN2-1 homolog B	0.00021	Glutathione S-transferase, N-terminal domain	glutathione transferase activity	NA	NA	cytoplasm	NA	NA	glutathione metabolic process	protein glutathionylation	NA
comp47921_c1_seq1	51.35	Protein IN2-1 homolog B	51.35	Protein IN2-1 homolog B	9.5e-06	Glutathione S-transferase, N-terminal domain	glutathione transferase activity	NA	NA	cytoplasm	NA	NA	glutathione metabolic process	protein glutathionylation	NA
comp42962_c0_seq3	46.64	Protein IN2-1 homolog B	46.72	Protein IN2-1 homolog B	0.00021	Glutathione S-transferase, N-terminal domain	glutathione transferase activity	NA	NA	cytoplasm	NA	NA	glutathione metabolic process	protein glutathionylation	NA
comp37011_c0_seq1	49.34	Glycerophosphodiester phosphodiesterase GDPD1, chloroplastic {ECO:0000305}	49.34	Glycerophosphodiester phosphodiesterase GDPD1, chloroplastic {ECO:0000305}	7.5e-54	Glycerophosphoryl diester phosphodiesterase family	glycerophosphodiester phosphodiesterase activity	magnesium ion binding	NA	chloroplast	plastid	NA	cellular phosphate ion homeostasis	glycerol metabolic process	glycerophospholipid catabolic process
comp44929_c0_seq2	47.58	Glycerophosphodiester phosphodiesterase GDPD1, chloroplastic {ECO:0000305}	47.58	Glycerophosphodiester phosphodiesterase GDPD1, chloroplastic {ECO:0000305}	2.4e-20	Glycerophosphoryl diester phosphodiesterase family	glycerophosphodiester phosphodiesterase activity	magnesium ion binding	NA	chloroplast	plastid	NA	cellular phosphate ion homeostasis	glycerol metabolic process	glycerophospholipid catabolic process
comp42676_c0_seq3	NA	NA	NA	NA	1.2e-08	Glycine rich protein family	NA	NA	NA	NA	NA	NA	NA	NA	NA
comp42676_c0_seq2	NA	NA	NA	NA	1.2e-08	Glycine rich protein family	NA	NA	NA	NA	NA	NA	NA	NA	NA
comp42676_c0_seq1	NA	NA	NA	NA	5.1e-09	Glycine rich protein family	NA	NA	NA	NA	NA	NA	NA	NA	NA
comp44154_c0_seq1	NA	NA	NA	NA	4.9e-08	Glycine rich protein family	NA	NA	NA	NA	NA	NA	NA	NA	NA
comp46329_c0_seq3	NA	NA	NA	NA	6.4e-09	Glycine rich protein family	NA	NA	NA	NA	NA	NA	NA	NA	NA
comp42676_c0_seq3	NA	NA	NA	NA	1.2e-08	Glycine rich protein family	NA	NA	NA	NA	NA	NA	NA	NA	NA
comp42676_c0_seq2	NA	NA	NA	NA	1.2e-08	Glycine rich protein family	NA	NA	NA	NA	NA	NA	NA	NA	NA
comp42676_c0_seq1	NA	NA	NA	NA	5.1e-09	Glycine rich protein family	NA	NA	NA	NA	NA	NA	NA	NA	NA
comp42676_c0_seq3	NA	NA	NA	NA	1.2e-08	Glycine rich protein family	NA	NA	NA	NA	NA	NA	NA	NA	NA
comp42676_c0_seq2	NA	NA	NA	NA	1.2e-08	Glycine rich protein family	NA	NA	NA	NA	NA	NA	NA	NA	NA
comp42676_c0_seq1	NA	NA	NA	NA	5.1e-09	Glycine rich protein family	NA	NA	NA	NA	NA	NA	NA	NA	NA
comp44154_c0_seq1	NA	NA	NA	NA	4.9e-08	Glycine rich protein family	NA	NA	NA	NA	NA	NA	NA	NA	NA
comp46329_c0_seq3	NA	NA	NA	NA	6.4e-09	Glycine rich protein family	NA	NA	NA	NA	NA	NA	NA	NA	NA
comp48668_c0_seq2	48.03	Beta-glucosidase 25	48.03	Beta-glucosidase 25	0	Glycosyl hydrolase family 1	beta-glucosidase activity	NA	NA	NA	NA	NA	carbohydrate metabolic process	NA	NA
comp48668_c0_seq2	48.03	Beta-glucosidase 25	48.03	Beta-glucosidase 25	0	Glycosyl hydrolase family 1	beta-glucosidase activity	NA	NA	NA	NA	NA	carbohydrate metabolic process	NA	NA
comp48797_c0_seq2	42.8	Coniferin beta-glucosidase	42.8	Coniferin beta-glucosidase	1.7e-52	Glycosyl hydrolase family 1	coniferin beta-glucosidase activity	identical protein binding	NA	NA	NA	NA	carbohydrate metabolic process	lignin biosynthetic process	NA
comp50009_c0_seq3	43.37	Furostanol glycoside 26-O-beta-glucosidase {ECO:0000303|PubMed:8766714}	43.37	Furostanol glycoside 26-O-beta-glucosidase {ECO:0000303|PubMed:8766714}	0	Glycosyl hydrolase family 1	hydrolase activity, hydrolyzing O-glycosyl compounds	NA	NA	chloroplast	NA	NA	carbohydrate metabolic process	NA	NA
comp50009_c0_seq3	43.37	Furostanol glycoside 26-O-beta-glucosidase {ECO:0000303|PubMed:8766714}	43.37	Furostanol glycoside 26-O-beta-glucosidase {ECO:0000303|PubMed:8766714}	0	Glycosyl hydrolase family 1	hydrolase activity, hydrolyzing O-glycosyl compounds	NA	NA	chloroplast	NA	NA	carbohydrate metabolic process	NA	NA
comp37952_c0_seq2	34.93	Myrosinase MB1	34.93	Myrosinase MB1	2e-34	Glycosyl hydrolase family 1	thioglucosidase activity	NA	NA	vacuole	NA	NA	carbohydrate metabolic process	NA	NA
comp37952_c0_seq2	34.93	Myrosinase MB1	34.93	Myrosinase MB1	2e-34	Glycosyl hydrolase family 1	thioglucosidase activity	NA	NA	vacuole	NA	NA	carbohydrate metabolic process	NA	NA
comp49044_c1_seq1	63.58	Beta-amylase 1, chloroplastic	63.58	Beta-amylase 1, chloroplastic	0	Glycosyl hydrolase family 14	beta-amylase activity	NA	NA	chloroplast	cytosol	nucleus	response to water deprivation	starch catabolic process	NA
comp49044_c1_seq1	63.58	Beta-amylase 1, chloroplastic	63.58	Beta-amylase 1, chloroplastic	0	Glycosyl hydrolase family 14	beta-amylase activity	NA	NA	chloroplast	cytosol	nucleus	response to water deprivation	starch catabolic process	NA
comp49960_c0_seq1	32.54	Glucan endo-1,3-alpha-glucosidase agn1	32.78	Glucan endo-1,3-alpha-glucosidase agn1	2.4e-84	Glycosyl hydrolase family 71	glucan endo-1,3-alpha-glucosidase activity	NA	NA	actin fusion focus	cell wall	extracellular region	cell cycle	cell septum edging catabolic process	extracellular polysaccharide metabolic process
comp46966_c0_seq2	47.2	Glucan endo-1,3-beta-glucosidase {ECO:0000250|UniProtKB:Q03467}	48.09	Glucan endo-1,3-beta-glucosidase GII	0	Glycosyl hydrolases family 17	glucan endo-1,3-beta-D-glucosidase activity	NA	NA	NA	NA	NA	carbohydrate metabolic process	defense response	NA
comp46966_c0_seq2	47.2	Glucan endo-1,3-beta-glucosidase {ECO:0000250|UniProtKB:Q03467}	48.09	Glucan endo-1,3-beta-glucosidase GII	0	Glycosyl hydrolases family 17	glucan endo-1,3-beta-D-glucosidase activity	NA	NA	NA	NA	NA	carbohydrate metabolic process	defense response	NA
comp46896_c0_seq1	46.39	Glucan endo-1,3-beta-glucosidase GV	46.71	Glucan endo-1,3-beta-glucosidase GV	5.2e-98	Glycosyl hydrolases family 17	glucan endo-1,3-beta-D-glucosidase activity	NA	NA	cytoplasm	NA	NA	carbohydrate metabolic process	defense response	NA
comp46896_c0_seq1	46.39	Glucan endo-1,3-beta-glucosidase GV	46.71	Glucan endo-1,3-beta-glucosidase GV	5.2e-98	Glycosyl hydrolases family 17	glucan endo-1,3-beta-D-glucosidase activity	NA	NA	cytoplasm	NA	NA	carbohydrate metabolic process	defense response	NA
comp46911_c0_seq2	44.33	GEM-like protein 1	44.33	GEM-like protein 1	6e-14	GRAM domain	NA	NA	NA	NA	NA	NA	NA	NA	NA
comp26462_c0_seq1	52.44	Haloacid dehalogenase-like hydrolase domain-containing protein Sgpp	53.67	Haloacid dehalogenase-like hydrolase domain-containing protein Sgpp	0.00012	haloacid dehalogenase-like hydrolase	metal ion binding	sugar-phosphatase activity	NA	cytosol	plasma membrane	NA	dephosphorylation	NA	NA
comp36356_c0_seq1	49.57	Inorganic pyrophosphatase 1	49.57	Inorganic pyrophosphatase 1	1.3e-06	haloacid dehalogenase-like hydrolase	inorganic diphosphatase activity	metal ion binding	phosphatase activity	NA	NA	NA	cellular response to phosphate starvation	dephosphorylation	protein tetramerization
comp36356_c0_seq2	49.57	Inorganic pyrophosphatase 1	49.57	Inorganic pyrophosphatase 1	2.5e-06	haloacid dehalogenase-like hydrolase	inorganic diphosphatase activity	metal ion binding	phosphatase activity	NA	NA	NA	cellular response to phosphate starvation	dephosphorylation	protein tetramerization
comp46784_c0_seq1	45.9	Copper transport protein CCH	45.9	Copper transport protein CCH	1.1e-13	Heavy-metal-associated domain	copper chaperone activity	transition metal ion binding	NA	apoplast	chloroplast	NA	cellular copper ion homeostasis	copper ion transport	response to cadmium ion
comp46784_c0_seq1	45.9	Copper transport protein CCH	45.9	Copper transport protein CCH	1.1e-13	Heavy-metal-associated domain	copper chaperone activity	transition metal ion binding	NA	apoplast	chloroplast	NA	cellular copper ion homeostasis	copper ion transport	response to cadmium ion
comp40156_c0_seq1	35.53	Heavy metal-associated isoprenylated plant protein 26	36.91	Heavy metal-associated isoprenylated plant protein 26	1.3e-14	Heavy-metal-associated domain	transition metal ion binding	NA	NA	cytoplasm	nuclear membrane	plasma membrane	cellular transition metal ion homeostasis	heat acclimation	metal ion transport
comp45580_c1_seq1	NA	NA	NA	NA	1.5e-07	Heavy-metal-associated domain	NA	NA	NA	NA	NA	NA	NA	NA	NA
comp49680_c0_seq1	32.53	Desert hedgehog protein B	33.73	Desert hedgehog protein B	6.7e-26	Hint module	metal ion binding	peptidase activity	NA	extracellular space	plasma membrane	NA	cell-cell signaling	multicellular organism development	NA
comp49680_c0_seq1	32.53	Desert hedgehog protein B	33.73	Desert hedgehog protein B	6.7e-26	Hint module	metal ion binding	peptidase activity	NA	extracellular space	plasma membrane	NA	cell-cell signaling	multicellular organism development	NA
comp49680_c0_seq1	32.53	Desert hedgehog protein B	33.73	Desert hedgehog protein B	6.7e-26	Hint module	metal ion binding	peptidase activity	NA	extracellular space	plasma membrane	NA	cell-cell signaling	multicellular organism development	NA
comp48295_c0_seq1	87.93	Probable histone H2AXa	82.84	Protein H2A.7	1.3e-05	Histone-like transcription factor (CBF/NF-Y) and archaeal histone	DNA binding	NA	NA	nucleosome	nucleus	NA	NA	NA	NA
comp43750_c0_seq1	51.45	Homeobox-leucine zipper protein ATHB-13	52.99	Homeobox-leucine zipper protein HOX21	2.5e-10	Homeobox domain	sequence-specific DNA binding	transcription factor activity, sequence-specific DNA binding	NA	nucleus	NA	NA	transcription, DNA-templated	NA	NA
comp42978_c0_seq1	56.79	18.2 kDa class I heat shock protein	56.79	18.2 kDa class I heat shock protein	0.023	Hsp20/alpha crystallin family	NA	NA	NA	cytoplasm	NA	NA	NA	NA	NA
comp42978_c0_seq1	56.79	18.2 kDa class I heat shock protein	56.79	18.2 kDa class I heat shock protein	0.023	Hsp20/alpha crystallin family	NA	NA	NA	cytoplasm	NA	NA	NA	NA	NA
comp40978_c1_seq1	NA	NA	NA	NA	1.3e-10	Inner membrane component of T3SS, cytoplasmic domain	NA	NA	NA	NA	NA	NA	NA	NA	NA
comp40978_c1_seq1	NA	NA	NA	NA	1.3e-10	Inner membrane component of T3SS, cytoplasmic domain	NA	NA	NA	NA	NA	NA	NA	NA	NA
comp27153_c0_seq1	72.31	CDGSH iron-sulfur domain-containing protein NEET	70	CDGSH iron-sulfur domain-containing protein NEET	1.7e-09	Iron-binding zinc finger CDGSH type	2 iron, 2 sulfur cluster binding	metal ion binding	NA	chloroplast	chloroplast stroma	mitochondrion	iron ion homeostasis	leaf senescence	reactive oxygen species metabolic process
comp27153_c0_seq1	72.31	CDGSH iron-sulfur domain-containing protein NEET	70	CDGSH iron-sulfur domain-containing protein NEET	1.7e-09	Iron-binding zinc finger CDGSH type	2 iron, 2 sulfur cluster binding	metal ion binding	NA	chloroplast	chloroplast stroma	mitochondrion	iron ion homeostasis	leaf senescence	reactive oxygen species metabolic process
comp22330_c0_seq1	NA	NA	NA	NA	1.2e-07	Late embryogenesis abundant protein	NA	NA	NA	NA	NA	NA	NA	NA	NA
comp39833_c0_seq1	48.04	Phospholipase A1-II 5	48.04	Phospholipase A1-II 5	1.9e-29	Lipase (class 3)	phosphatidylcholine 1-acylhydrolase activity	NA	NA	chloroplast	cytoplasm	NA	carotenoid biosynthetic process	cellular response to phosphate starvation	cysteine biosynthetic process
comp41838_c0_seq1	44.98	Linoleate 9S-lipoxygenase 6	45.66	Probable linoleate 9S-lipoxygenase 4	5.1e-40	Lipoxygenase	metal ion binding	oxidoreductase activity, acting on single donors with incorporation of molecular oxygen, incorporation of two atoms of oxygen	NA	cytoplasm	NA	NA	oxylipin biosynthetic process	NA	NA
comp41838_c0_seq1	44.98	Linoleate 9S-lipoxygenase 6	45.66	Probable linoleate 9S-lipoxygenase 4	5.1e-40	Lipoxygenase	metal ion binding	oxidoreductase activity, acting on single donors with incorporation of molecular oxygen, incorporation of two atoms of oxygen	NA	cytoplasm	NA	NA	oxylipin biosynthetic process	NA	NA
comp49919_c0_seq1	28.65	Zeaxanthin epoxidase, chloroplastic	27.64	FAD-dependent urate hydroxylase	5e-07	Lycopene cyclase protein	FAD binding	oxidoreductase activity, acting on paired donors, with incorporation or reduction of molecular oxygen, NAD(P)H as one donor, and incorporation of one atom of oxygen	NA	NA	NA	NA	purine nucleobase metabolic process	urate catabolic process	NA
comp49919_c0_seq1	28.65	Zeaxanthin epoxidase, chloroplastic	27.64	FAD-dependent urate hydroxylase	5e-07	Lycopene cyclase protein	FAD binding	oxidoreductase activity, acting on paired donors, with incorporation or reduction of molecular oxygen, NAD(P)H as one donor, and incorporation of one atom of oxygen	NA	NA	NA	NA	purine nucleobase metabolic process	urate catabolic process	NA
comp36986_c0_seq1	NA	NA	NA	NA	0.062	LysM domain	NA	NA	NA	NA	NA	NA	NA	NA	NA
comp48846_c0_seq3	66.09	High affinity nitrate transporter 2.4	66.28	High affinity nitrate transporter 2.4	4.8e-20	Major Facilitator Superfamily	nitrate transmembrane transporter activity	NA	NA	integral component of membrane	plasma membrane	NA	cellular response to nitrate	nitrate assimilation	nitrate transport
comp48846_c0_seq3	66.09	High affinity nitrate transporter 2.4	66.28	High affinity nitrate transporter 2.4	4.8e-20	Major Facilitator Superfamily	nitrate transmembrane transporter activity	NA	NA	integral component of membrane	plasma membrane	NA	cellular response to nitrate	nitrate assimilation	nitrate transport
comp48846_c0_seq3	66.09	High affinity nitrate transporter 2.4	66.28	High affinity nitrate transporter 2.4	4.8e-20	Major Facilitator Superfamily	nitrate transmembrane transporter activity	NA	NA	integral component of membrane	plasma membrane	NA	cellular response to nitrate	nitrate assimilation	nitrate transport
comp26524_c0_seq1	68.52	Malate synthase, glyoxysomal	68.52	Malate synthase, glyoxysomal	0	Malate synthase	malate synthase activity	NA	NA	glyoxysome	NA	NA	glyoxylate cycle	tricarboxylic acid cycle	NA
comp26524_c0_seq1	68.52	Malate synthase, glyoxysomal	68.52	Malate synthase, glyoxysomal	0	Malate synthase	malate synthase activity	NA	NA	glyoxysome	NA	NA	glyoxylate cycle	tricarboxylic acid cycle	NA
comp37846_c0_seq1	73	Oxygen-evolving enhancer protein 1, chloroplastic	73	Oxygen-evolving enhancer protein 1, chloroplastic	4.7e-93	Manganese-stabilising protein / photosystem II polypeptide	calcium ion binding	NA	NA	chloroplast thylakoid membrane	extrinsic component of membrane	integral component of membrane	photosynthesis	photosystem II stabilization	NA
comp37846_c0_seq1	73	Oxygen-evolving enhancer protein 1, chloroplastic	73	Oxygen-evolving enhancer protein 1, chloroplastic	4.7e-93	Manganese-stabilising protein / photosystem II polypeptide	calcium ion binding	NA	NA	chloroplast thylakoid membrane	extrinsic component of membrane	integral component of membrane	photosynthesis	photosystem II stabilization	NA
comp50286_c1_seq1	NA	NA	NA	NA	6.3e-14	Meiotically up-regulated gene family	NA	NA	NA	NA	NA	NA	NA	NA	NA
comp43418_c0_seq1	NA	NA	NA	NA	1e-10	Metallothionein	NA	NA	NA	NA	NA	NA	NA	NA	NA
comp48950_c1_seq1	57.39	ATP synthase protein MI25	56.67	ATP synthase protein MI25	3.7e-28	Mitochondrial ATP synthase B chain precursor (ATP-synt_B)	hydrogen ion transmembrane transporter activity	NA	NA	integral component of membrane	mitochondrial membrane	proton-transporting ATP synthase complex, coupling factor F(o)	ATP synthesis coupled proton transport	NA	NA
comp59570_c0_seq1	76.14	ADP,ATP carrier protein 1, mitochondrial	73.99	ADP,ATP carrier protein 1, mitochondrial	6e-16	Mitochondrial carrier protein	transporter activity	NA	NA	integral component of membrane	mitochondrial inner membrane	NA	transmembrane transport	NA	NA
comp49617_c0_seq1	69.31	Mitochondrial phosphate carrier protein 3, mitochondrial	62.46	Mitochondrial phosphate carrier protein 3, mitochondrial	1.9e-15	Mitochondrial carrier protein	structural constituent of ribosome	NA	NA	cell wall	chloroplast	integral component of membrane	response to salt stress	translation	transport
comp49617_c0_seq1	69.31	Mitochondrial phosphate carrier protein 3, mitochondrial	62.46	Mitochondrial phosphate carrier protein 3, mitochondrial	1.9e-15	Mitochondrial carrier protein	structural constituent of ribosome	NA	NA	cell wall	chloroplast	integral component of membrane	response to salt stress	translation	transport
comp42647_c1_seq8	65.27	Mitochondrial uncoupling protein 5	64.38	Mitochondrial uncoupling protein 4	7.6e-17	Mitochondrial carrier protein	dicarboxylic acid transmembrane transporter activity	structural constituent of ribosome	NA	integral component of membrane	mitochondrial inner membrane	NA	dicarboxylic acid transport	mitochondrial transport	translation
comp42647_c1_seq8	65.27	Mitochondrial uncoupling protein 5	64.38	Mitochondrial uncoupling protein 4	7.6e-17	Mitochondrial carrier protein	dicarboxylic acid transmembrane transporter activity	structural constituent of ribosome	NA	integral component of membrane	mitochondrial inner membrane	NA	dicarboxylic acid transport	mitochondrial transport	translation
comp36553_c0_seq1	41.33	Antigenic thaumatin-like protein ARB_01183 {ECO:0000305}	41.06	Antigenic thaumatin-like protein ARB_01183 {ECO:0000305}	NA	NA	NA	NA	NA	NA	NA	NA	NA	NA	NA
comp36553_c0_seq1	41.33	Antigenic thaumatin-like protein ARB_01183 {ECO:0000305}	41.06	Antigenic thaumatin-like protein ARB_01183 {ECO:0000305}	NA	NA	NA	NA	NA	NA	NA	NA	NA	NA	NA
comp37807_c0_seq1	39.53	Branched-chain-amino-acid aminotransferase, cytosolic	40	Branched-chain-amino-acid aminotransferase, cytosolic	NA	NA	branched-chain-amino-acid transaminase activity	identical protein binding	L-isoleucine transaminase activity	cytoplasm	cytosol	mitochondrion	branched-chain amino acid biosynthetic process	branched-chain amino acid catabolic process	NA
comp37807_c0_seq1	39.53	Branched-chain-amino-acid aminotransferase, cytosolic	40	Branched-chain-amino-acid aminotransferase, cytosolic	NA	NA	branched-chain-amino-acid transaminase activity	identical protein binding	L-isoleucine transaminase activity	cytoplasm	cytosol	mitochondrion	branched-chain amino acid biosynthetic process	branched-chain amino acid catabolic process	NA
comp42227_c2_seq1	79.75	Chlorophyll a-b binding protein type 1 member F3, chloroplastic	80.46	Chlorophyll a-b binding protein type 1 member F3, chloroplastic	NA	NA	chlorophyll binding	metal ion binding	NA	chloroplast thylakoid membrane	integral component of membrane	photosystem I	photosynthesis, light harvesting	protein-chromophore linkage	NA
comp42227_c2_seq1	79.75	Chlorophyll a-b binding protein type 1 member F3, chloroplastic	80.46	Chlorophyll a-b binding protein type 1 member F3, chloroplastic	NA	NA	chlorophyll binding	metal ion binding	NA	chloroplast thylakoid membrane	integral component of membrane	photosystem I	photosynthesis, light harvesting	protein-chromophore linkage	NA
comp38278_c1_seq2	25	FAD-dependent urate hydroxylase	NA	NA	NA	NA	NA	NA	NA	NA	NA	NA	NA	NA	NA
comp38278_c1_seq2	25	FAD-dependent urate hydroxylase	NA	NA	NA	NA	NA	NA	NA	NA	NA	NA	NA	NA	NA
comp38026_c0_seq1	39.19	GPI-anchored protein LORELEI	39.19	GPI-anchored protein LORELEI	NA	NA	NA	NA	NA	anchored component of membrane	plasma membrane	NA	double fertilization forming a zygote and endosperm	pollen tube guidance	pollen tube reception
comp40650_c0_seq1	39.29	Natterin-like protein	39.29	Natterin-like protein	NA	NA	carbohydrate binding	NA	NA	NA	NA	NA	NA	NA	NA
comp40650_c0_seq1	39.29	Natterin-like protein	39.29	Natterin-like protein	NA	NA	carbohydrate binding	NA	NA	NA	NA	NA	NA	NA	NA
comp41084_c0_seq1	57.89	Non-specific lipid-transfer protein 5	NA	NA	NA	NA	NA	NA	NA	NA	NA	NA	NA	NA	NA
comp40463_c0_seq1	49.77	Pathogen-related protein	49.77	Pathogen-related protein	NA	NA	NA	NA	NA	NA	NA	NA	defense response	response to biotic stimulus	NA
comp39833_c0_seq1	48.04	Phospholipase A1-II 5	NA	NA	NA	NA	NA	NA	NA	NA	NA	NA	NA	NA	NA
comp20890_c0_seq1	51.91	Probable plastid-lipid-associated protein 14, chloroplastic	NA	NA	NA	NA	NA	NA	NA	NA	NA	NA	NA	NA	NA
comp41114_c0_seq1	85	Protochlorophyllide reductase, chloroplastic	85	Protochlorophyllide reductase, chloroplastic	NA	NA	protochlorophyllide reductase activity	NA	NA	chloroplast	NA	NA	chlorophyll biosynthetic process	photosynthesis	NA
comp41114_c0_seq1	85	Protochlorophyllide reductase, chloroplastic	85	Protochlorophyllide reductase, chloroplastic	NA	NA	protochlorophyllide reductase activity	NA	NA	chloroplast	NA	NA	chlorophyll biosynthetic process	photosynthesis	NA
comp44962_c0_seq1	58.18	Putative uncharacterized protein ART2	58.18	Putative uncharacterized protein ART2	NA	NA	NA	NA	NA	NA	NA	NA	NA	NA	NA
comp37268_c1_seq1	74.55	Putative uncharacterized protein ART2	74.55	Putative uncharacterized protein ART2	NA	NA	NA	NA	NA	NA	NA	NA	NA	NA	NA
comp44962_c0_seq1	58.18	Putative uncharacterized protein ART2	58.18	Putative uncharacterized protein ART2	NA	NA	NA	NA	NA	NA	NA	NA	NA	NA	NA
comp37268_c1_seq1	74.55	Putative uncharacterized protein ART2	74.55	Putative uncharacterized protein ART2	NA	NA	NA	NA	NA	NA	NA	NA	NA	NA	NA
comp26622_c0_seq1	71.74	Regulator of rDNA transcription protein 15	NA	NA	NA	NA	NA	NA	NA	NA	NA	NA	regulation of transcription, DNA-templated	transcription, DNA-templated	NA
comp33925_c0_seq1	97.67	Regulator of rDNA transcription protein 15	97.67	Regulator of rDNA transcription protein 15	NA	NA	NA	NA	NA	NA	NA	NA	regulation of transcription, DNA-templated	transcription, DNA-templated	NA
comp27105_c0_seq1	63.04	Regulator of rDNA transcription protein 15	NA	NA	NA	NA	NA	NA	NA	NA	NA	NA	NA	NA	NA
comp26622_c0_seq1	71.74	Regulator of rDNA transcription protein 15	NA	NA	NA	NA	NA	NA	NA	NA	NA	NA	regulation of transcription, DNA-templated	transcription, DNA-templated	NA
comp33925_c0_seq1	97.67	Regulator of rDNA transcription protein 15	97.67	Regulator of rDNA transcription protein 15	NA	NA	NA	NA	NA	NA	NA	NA	regulation of transcription, DNA-templated	transcription, DNA-templated	NA
comp27105_c0_seq1	63.04	Regulator of rDNA transcription protein 15	NA	NA	NA	NA	NA	NA	NA	NA	NA	NA	NA	NA	NA
comp22937_c0_seq1	39.19	Stress enhanced protein 2, chloroplastic	39.19	Stress enhanced protein 2, chloroplastic	NA	NA	chlorophyll binding	NA	NA	chloroplast thylakoid membrane	integral component of membrane	photosystem II	cellular response to high light intensity	cellular response to UV-A	photosynthesis, light harvesting
comp22937_c0_seq1	39.19	Stress enhanced protein 2, chloroplastic	39.19	Stress enhanced protein 2, chloroplastic	NA	NA	chlorophyll binding	NA	NA	chloroplast thylakoid membrane	integral component of membrane	photosystem II	cellular response to high light intensity	cellular response to UV-A	photosynthesis, light harvesting
comp37709_c0_seq1	55.24	Thylakoid lumenal 16.5 kDa protein, chloroplastic	55.24	Thylakoid lumenal 16.5 kDa protein, chloroplastic	NA	NA	NA	NA	NA	chloroplast	chloroplast envelope	chloroplast stroma	response to cytokinin	NA	NA
comp47518_c0_seq1	38.1	UDP-glycosyltransferase 85A3	38.46	UDP-glycosyltransferase 85A3	NA	NA	glucuronosyltransferase activity	quercetin 3-O-glucosyltransferase activity	quercetin 7-O-glucosyltransferase activity	intracellular membrane-bounded organelle	NA	NA	flavonoid biosynthetic process	flavonoid glucuronidation	NA
comp50487_c0_seq4	27.54	UDP-glycosyltransferase 86A1	35.51	UDP-glycosyltransferase 85A5	NA	NA	glucuronosyltransferase activity	quercetin 3-O-glucosyltransferase activity	quercetin 7-O-glucosyltransferase activity	intracellular membrane-bounded organelle	NA	NA	flavonoid biosynthetic process	flavonoid glucuronidation	NA
comp51048_c0_seq1	88.89	Uncharacterized mitochondrial protein AtMg00030	88.89	Uncharacterized mitochondrial protein AtMg00030	NA	NA	NA	NA	NA	mitochondrion	NA	NA	NA	NA	NA
comp51048_c0_seq1	88.89	Uncharacterized mitochondrial protein AtMg00030	88.89	Uncharacterized mitochondrial protein AtMg00030	NA	NA	NA	NA	NA	mitochondrion	NA	NA	NA	NA	NA
comp56610_c0_seq1	62.66	Uncharacterized protein At4g14100	56.35	Uncharacterized protein At4g14100	NA	NA	NA	NA	NA	vacuole	NA	NA	NA	NA	NA
comp46733_c2_seq1	60.66	Uncharacterized protein ORF91	NA	NA	NA	NA	NA	NA	NA	NA	NA	NA	NA	NA	NA
comp48700_c0_seq1	95.51	Uncharacterized protein ORF91	95.12	Uncharacterized protein ORF91	NA	NA	NA	NA	NA	chloroplast	NA	NA	NA	NA	NA
comp46733_c2_seq1	60.66	Uncharacterized protein ORF91	NA	NA	NA	NA	NA	NA	NA	NA	NA	NA	NA	NA	NA
comp48700_c0_seq1	95.51	Uncharacterized protein ORF91	95.12	Uncharacterized protein ORF91	NA	NA	NA	NA	NA	chloroplast	NA	NA	NA	NA	NA
comp48265_c0_seq7	71.43	Uncharacterized protein YLR154C-G	NA	NA	NA	NA	NA	NA	NA	NA	NA	NA	NA	NA	NA
comp48265_c0_seq7	71.43	Uncharacterized protein YLR154C-G	NA	NA	NA	NA	NA	NA	NA	NA	NA	NA	NA	NA	NA
comp47818_c0_seq2	80.87	6-phosphogluconate dehydrogenase, decarboxylating 3	80.87	6-phosphogluconate dehydrogenase, decarboxylating 3	1.5e-47	NAD binding domain of 6-phosphogluconate dehydrogenase	NADP binding	phosphogluconate dehydrogenase (decarboxylating) activity	NA	chloroplast stroma	cytosol	peroxisome	D-gluconate metabolic process	pentose-phosphate shunt	response to salt stress
comp37718_c0_seq1	65.56	Putative 12-oxophytodienoate reductase 11	65.57	Putative 12-oxophytodienoate reductase 11	1.1e-87	NADH:flavin oxidoreductase / NADH oxidase family	FMN binding	NADPH dehydrogenase activity	NA	intracellular	NA	NA	oxidation-reduction process	oxylipin biosynthetic process	NA
comp26786_c0_seq2	39.89	Putative 12-oxophytodienoate reductase 5	39.89	Putative 12-oxophytodienoate reductase 5	8.6e-74	NADH:flavin oxidoreductase / NADH oxidase family	FMN binding	NADPH dehydrogenase activity	NA	intracellular	NA	NA	oxidation-reduction process	oxylipin biosynthetic process	NA
comp26786_c0_seq2	39.89	Putative 12-oxophytodienoate reductase 5	39.89	Putative 12-oxophytodienoate reductase 5	8.6e-74	NADH:flavin oxidoreductase / NADH oxidase family	FMN binding	NADPH dehydrogenase activity	NA	intracellular	NA	NA	oxidation-reduction process	oxylipin biosynthetic process	NA
comp48502_c0_seq4	NA	NA	26.42	F420-dependent NADP reductase {ECO:0000303|Ref.2}	6.6e-06	NADP oxidoreductase coenzyme F420-dependent	coenzyme F420 binding	NADP binding	oxidoreductase activity, acting on NAD(P)H	NA	NA	NA	NADPH regeneration	NA	NA
comp48502_c0_seq5	NA	NA	NA	NA	0.00029	NADP oxidoreductase coenzyme F420-dependent	NA	NA	NA	NA	NA	NA	NA	NA	NA
comp46955_c0_seq1	93.8	Heat shock cognate 70 kDa protein 2	90.18	Putative uncharacterized protein YAL004W	4.7e-14	NAD-specific glutamate dehydrogenase	ATP binding	NA	NA	NA	NA	NA	NA	NA	NA
comp37399_c0_seq1	72.19	Ferredoxin--nitrite reductase, chloroplastic	72.19	Ferredoxin--nitrite reductase, chloroplastic	2.5e-11	Nitrite/Sulfite reductase ferredoxin-like half domain	4 iron, 4 sulfur cluster binding	ferredoxin-nitrite reductase activity	heme binding	chloroplast	NA	NA	nitrate assimilation	NA	NA
comp37399_c0_seq1	72.19	Ferredoxin--nitrite reductase, chloroplastic	72.19	Ferredoxin--nitrite reductase, chloroplastic	2.5e-11	Nitrite/Sulfite reductase ferredoxin-like half domain	4 iron, 4 sulfur cluster binding	ferredoxin-nitrite reductase activity	heme binding	chloroplast	NA	NA	nitrate assimilation	NA	NA
comp52311_c0_seq1	48.3	Dihydroflavonol-4-reductase	48	Dihydroflavonol-4-reductase	1.5e-08	NmrA-like family	coenzyme binding	dihydrokaempferol 4-reductase activity	NA	extrinsic component of endoplasmic reticulum membrane	NA	NA	anthocyanin-containing compound biosynthetic process	NA	NA
comp60142_c0_seq1	43.28	Isoflavone reductase homolog A622	43.28	Isoflavone reductase homolog A622	6.6e-13	NmrA-like family	oxidoreductase activity	NA	NA	cytoplasm	NA	NA	NA	NA	NA
comp60142_c0_seq1	43.28	Isoflavone reductase homolog A622	43.28	Isoflavone reductase homolog A622	6.6e-13	NmrA-like family	oxidoreductase activity	NA	NA	cytoplasm	NA	NA	NA	NA	NA
comp52622_c0_seq1	60.53	Isoflavone reductase-like protein	60.53	Isoflavone reductase-like protein	1.1e-15	NmrA-like family	oxidoreductase activity	NA	NA	cytoplasm	NA	NA	NA	NA	NA
comp46917_c0_seq2	58.25	Isoflavone reductase-like protein	58.25	Isoflavone reductase-like protein	6e-15	NmrA-like family	oxidoreductase activity	NA	NA	cytoplasm	NA	NA	NA	NA	NA
comp46917_c0_seq1	58.18	Isoflavone reductase-like protein	58.18	Isoflavone reductase-like protein	9.1e-09	NmrA-like family	oxidoreductase activity	NA	NA	cytoplasm	NA	NA	NA	NA	NA
comp52622_c0_seq1	60.53	Isoflavone reductase-like protein	60.53	Isoflavone reductase-like protein	1.1e-15	NmrA-like family	oxidoreductase activity	NA	NA	cytoplasm	NA	NA	NA	NA	NA
comp46917_c0_seq2	58.25	Isoflavone reductase-like protein	58.25	Isoflavone reductase-like protein	6e-15	NmrA-like family	oxidoreductase activity	NA	NA	cytoplasm	NA	NA	NA	NA	NA
comp46917_c0_seq1	58.18	Isoflavone reductase-like protein	58.18	Isoflavone reductase-like protein	9.1e-09	NmrA-like family	oxidoreductase activity	NA	NA	cytoplasm	NA	NA	NA	NA	NA
comp44663_c0_seq1	71.64	Uncharacterized protein At2g37660, chloroplastic	76.92	Uncharacterized protein At5g02240	7.8e-08	NmrA-like family	NA	NA	NA	apoplast	chloroplast stroma	cytosol	response to abscisic acid	NA	NA
comp57334_c0_seq1	63.02	NAC domain-containing protein 68	63.02	NAC domain-containing protein 68	6.2e-26	No apical meristem (NAM) protein	DNA binding	NA	NA	nucleus	NA	NA	regulation of transcription, DNA-templated	transcription, DNA-templated	NA
comp57334_c0_seq1	63.02	NAC domain-containing protein 68	63.02	NAC domain-containing protein 68	6.2e-26	No apical meristem (NAM) protein	DNA binding	NA	NA	nucleus	NA	NA	regulation of transcription, DNA-templated	transcription, DNA-templated	NA
comp42922_c0_seq1	40.7	Probable 2-oxoglutarate/Fe(II)-dependent dioxygenase	40.7	Probable 2-oxoglutarate/Fe(II)-dependent dioxygenase	2.1e-22	non-haem dioxygenase in morphine synthesis N-terminal	dioxygenase activity	iron ion binding	transferase activity	NA	NA	NA	NA	NA	NA
comp42922_c0_seq1	40.7	Probable 2-oxoglutarate/Fe(II)-dependent dioxygenase	40.7	Probable 2-oxoglutarate/Fe(II)-dependent dioxygenase	2.1e-22	non-haem dioxygenase in morphine synthesis N-terminal	dioxygenase activity	iron ion binding	transferase activity	NA	NA	NA	NA	NA	NA
comp34463_c0_seq1	38.05	Protein DMR6-LIKE OXYGENASE 2 {ECO:0000303|PubMed:25376907}	38.05	Protein DMR6-LIKE OXYGENASE 2 {ECO:0000303|PubMed:25376907}	1.4e-25	non-haem dioxygenase in morphine synthesis N-terminal	metal ion binding	oxidoreductase activity	NA	NA	NA	NA	NA	NA	NA
comp34463_c0_seq1	38.05	Protein DMR6-LIKE OXYGENASE 2 {ECO:0000303|PubMed:25376907}	38.05	Protein DMR6-LIKE OXYGENASE 2 {ECO:0000303|PubMed:25376907}	1.4e-25	non-haem dioxygenase in morphine synthesis N-terminal	metal ion binding	oxidoreductase activity	NA	NA	NA	NA	NA	NA	NA
comp51780_c0_seq1	37.3	S-norcoclaurine synthase 1	37.3	S-norcoclaurine synthase 1	4.2e-22	non-haem dioxygenase in morphine synthesis N-terminal	(S)-norcoclaurine synthase activity	metal ion binding	oxidoreductase activity	NA	NA	NA	alkaloid metabolic process	NA	NA
comp48907_c0_seq1	36.21	Caffeic acid 3-O-methyltransferase	36.21	Caffeic acid 3-O-methyltransferase	6.7e-09	O-methyltransferase	caffeate O-methyltransferase activity	NA	NA	NA	NA	NA	lignin biosynthetic process	NA	NA
comp48907_c0_seq1	36.21	Caffeic acid 3-O-methyltransferase	36.21	Caffeic acid 3-O-methyltransferase	6.7e-09	O-methyltransferase	caffeate O-methyltransferase activity	NA	NA	NA	NA	NA	lignin biosynthetic process	NA	NA
comp58477_c0_seq1	23.92	Rhizopine catabolism protein MocA	25.1	Rhizopine catabolism protein MocA	1.1e-11	Oxidoreductase family, NAD-binding Rossmann fold	oxidoreductase activity	NA	NA	NA	NA	NA	NA	NA	NA
comp43084_c0_seq1	69.92	Oxygen-evolving enhancer protein 3-2, chloroplastic	52.36	Oxygen-evolving enhancer protein 3-2, chloroplastic	2.7e-66	Oxygen evolving enhancer protein 3 (PsbQ)	calcium ion binding	NA	NA	apoplast	chloroplast	chloroplast stroma	photosynthesis	NA	NA
comp43084_c0_seq1	69.92	Oxygen-evolving enhancer protein 3-2, chloroplastic	52.36	Oxygen-evolving enhancer protein 3-2, chloroplastic	2.7e-66	Oxygen evolving enhancer protein 3 (PsbQ)	calcium ion binding	NA	NA	apoplast	chloroplast	chloroplast stroma	photosynthesis	NA	NA
comp43971_c0_seq1	NA	NA	NA	NA	2e-15	Pathogenesis-related protein Bet v I family	NA	NA	NA	NA	NA	NA	NA	NA	NA
comp43971_c0_seq1	NA	NA	NA	NA	2e-15	Pathogenesis-related protein Bet v I family	NA	NA	NA	NA	NA	NA	NA	NA	NA
comp41272_c1_seq1	44.85	Pectin acetylesterase 11 {ECO:0000303|PubMed:25115560}	45.12	Pectin acetylesterase 11 {ECO:0000303|PubMed:25115560}	0	Pectinacetylesterase	hydrolase activity	NA	NA	cell wall	cytosol	extracellular region	cell wall organization	NA	NA
comp39888_c0_seq1	50.72	Probable pectinesterase 53	50.72	Probable pectinesterase 53	1.5e-71	Pectinesterase	aspartyl esterase activity	pectinesterase activity	NA	cell wall	cytoplasm	extracellular region	cell wall modification	pectin catabolic process	NA
comp39888_c0_seq1	50.72	Probable pectinesterase 53	50.72	Probable pectinesterase 53	1.5e-71	Pectinesterase	aspartyl esterase activity	pectinesterase activity	NA	cell wall	cytoplasm	extracellular region	cell wall modification	pectin catabolic process	NA
comp48319_c0_seq2	NA	NA	NA	NA	3.1e-64	Peptidase of plants and bacteria	NA	NA	NA	NA	NA	NA	NA	NA	NA
comp48319_c0_seq2	NA	NA	NA	NA	3.1e-64	Peptidase of plants and bacteria	NA	NA	NA	NA	NA	NA	NA	NA	NA
comp26385_c0_seq1	44.7	Peroxidase 29	44.7	Peroxidase 29	1.6e-55	Peroxidase	heme binding	metal ion binding	peroxidase activity	extracellular region	NA	NA	hydrogen peroxide catabolic process	response to oxidative stress	NA
Transcript_ID	ID%	BLASTX	ID%	BLASTP	Evalue	PFAM	Molecular Function	Molecular Function	Molecular Function	Cellular Component	Cellular Component	Cellular Component	Biological Process	Biological Process	Biological Process
Transcript_ID	ID%	BLASTX	ID%	BLASTP	Evalue	PFAM	Molecular Function	Molecular Function	Molecular Function	Cellular Component	Cellular Component	Cellular Component	Biological Process	Biological Process	Biological Process
Transcript_ID	ID%	BLASTX	ID%	BLASTP	Evalue	PFAM	Molecular Function	Molecular Function	Molecular Function	Cellular Component	Cellular Component	Cellular Component	Biological Process	Biological Process	Biological Process
Transcript_ID	ID%	BLASTX	ID%	BLASTP	Evalue	PFAM	Molecular Function	Molecular Function	Molecular Function	Cellular Component	Cellular Component	Cellular Component	Biological Process	Biological Process	Biological Process
Transcript_ID	ID%	BLASTX	ID%	BLASTP	Evalue	PFAM	Molecular Function	Molecular Function	Molecular Function	Cellular Component	Cellular Component	Cellular Component	Biological Process	Biological Process	Biological Process
comp45980_c0_seq4	46.62	Probable phenolic acid decarboxylase	46.62	Probable phenolic acid decarboxylase	0.00025	Phenolic acid decarboxylase (PAD)	carboxy-lyase activity	catalytic activity	NA	NA	NA	NA	NA	NA	NA
comp53748_c0_seq1	42.25	Probable phenolic acid decarboxylase	42.25	Probable phenolic acid decarboxylase	3.2e-23	Phenolic acid decarboxylase (PAD)	carboxy-lyase activity	catalytic activity	NA	NA	NA	NA	NA	NA	NA
comp45980_c0_seq4	46.62	Probable phenolic acid decarboxylase	46.62	Probable phenolic acid decarboxylase	0.00025	Phenolic acid decarboxylase (PAD)	carboxy-lyase activity	catalytic activity	NA	NA	NA	NA	NA	NA	NA
comp53748_c0_seq1	42.25	Probable phenolic acid decarboxylase	42.25	Probable phenolic acid decarboxylase	3.2e-23	Phenolic acid decarboxylase (PAD)	carboxy-lyase activity	catalytic activity	NA	NA	NA	NA	NA	NA	NA
comp45980_c0_seq4	46.62	Probable phenolic acid decarboxylase	46.62	Probable phenolic acid decarboxylase	0.00025	Phenolic acid decarboxylase (PAD)	carboxy-lyase activity	catalytic activity	NA	NA	NA	NA	NA	NA	NA
comp53748_c0_seq1	42.25	Probable phenolic acid decarboxylase	42.25	Probable phenolic acid decarboxylase	3.2e-23	Phenolic acid decarboxylase (PAD)	carboxy-lyase activity	catalytic activity	NA	NA	NA	NA	NA	NA	NA
comp37737_c0_seq1	58.76	Protein MOTHER of FT and TF 1	58.76	Protein MOTHER of FT and TF 1	1.7e-17	Phosphatidylethanolamine-binding protein	NA	NA	NA	cytoplasm	nucleus	NA	positive regulation of seed germination	response to abscisic acid	NA
comp36822_c0_seq2	76.81	Phosphoenolpyruvate carboxykinase [ATP]	76.81	Phosphoenolpyruvate carboxykinase [ATP]	0	Phosphoenolpyruvate carboxykinase	ATP binding	phosphoenolpyruvate carboxykinase (ATP) activity	NA	cytosol	membrane	nucleolus	cellular response to phosphate starvation	defense response to fungus, incompatible interaction	gluconeogenesis
comp36822_c0_seq2	76.81	Phosphoenolpyruvate carboxykinase [ATP]	76.81	Phosphoenolpyruvate carboxykinase [ATP]	0	Phosphoenolpyruvate carboxykinase	ATP binding	phosphoenolpyruvate carboxykinase (ATP) activity	NA	cytosol	membrane	nucleolus	cellular response to phosphate starvation	defense response to fungus, incompatible interaction	gluconeogenesis
comp23201_c0_seq1	54.32	Acyl carrier protein 4, chloroplastic	44.27	Acyl carrier protein 1, chloroplastic	3.8e-13	Phosphopantetheine attachment site	ACP phosphopantetheine attachment site binding involved in fatty acid biosynthetic process	NA	NA	chloroplast	cytosol	NA	fatty acid biosynthetic process	NA	NA
comp23201_c0_seq1	54.32	Acyl carrier protein 4, chloroplastic	44.27	Acyl carrier protein 1, chloroplastic	3.8e-13	Phosphopantetheine attachment site	ACP phosphopantetheine attachment site binding involved in fatty acid biosynthetic process	NA	NA	chloroplast	cytosol	NA	fatty acid biosynthetic process	NA	NA
comp49030_c0_seq1	78.17	Amidophosphoribosyltransferase 1, chloroplastic	74.27	Amidophosphoribosyltransferase 1, chloroplastic	9.4e-06	Phosphoribosyl transferase domain	amidophosphoribosyltransferase activity	iron-sulfur cluster binding	metal ion binding	cell wall	chloroplast stroma	cytosol	''de novo'' IMP biosynthetic process	glutamine metabolic process	nucleoside metabolic process
comp41316_c0_seq1	79.57	Photosystem II stability/assembly factor HCF136, chloroplastic	78.74	Photosystem II stability/assembly factor HCF136, chloroplastic	0	Photosynthesis system II assembly factor YCF48	NA	NA	NA	chloroplast	chloroplast envelope	chloroplast stroma	photosynthesis	plastid organization	protein complex assembly
comp51116_c0_seq1	59.86	Photosystem I reaction center subunit VI, chloroplastic	62.5	Photosystem I reaction center subunit VI, chloroplastic	3.5e-58	Photosystem I reaction centre subunit VI	NA	NA	NA	chloroplast thylakoid membrane	integral component of membrane	photosystem I reaction center	photosynthesis	NA	NA
comp22364_c0_seq1	79.5	Photosystem I reaction center subunit XI, chloroplastic	79.5	Photosystem I reaction center subunit XI, chloroplastic	4.1e-57	Photosystem I reaction centre subunit XI	NA	NA	NA	chloroplast thylakoid membrane	integral component of membrane	photosystem I reaction center	photosynthesis	NA	NA
comp22364_c0_seq2	79.5	Photosystem I reaction center subunit XI, chloroplastic	79.5	Photosystem I reaction center subunit XI, chloroplastic	4.1e-57	Photosystem I reaction centre subunit XI	NA	NA	NA	chloroplast thylakoid membrane	integral component of membrane	photosystem I reaction center	photosynthesis	NA	NA
comp55601_c0_seq1	57.69	Photosystem II repair protein PSB27-H1, chloroplastic	51.49	Photosystem II repair protein PSB27-H1, chloroplastic	1.1e-24	Photosystem II Pbs27	NA	NA	NA	chloroplast	chloroplast thylakoid	chloroplast thylakoid membrane	photosystem II assembly	photosystem II repair	NA
comp27369_c0_seq1	55.2	Photosystem II core complex proteins psbY, chloroplastic	56.74	Photosystem II core complex proteins psbY, chloroplastic	7.8e-11	Photosystem II protein Y (PsbY)	manganese ion binding	NA	NA	chloroplast thylakoid membrane	integral component of membrane	photosystem II	photosynthesis	NA	NA
comp33333_c0_seq1	NA	NA	NA	NA	6.8e-14	Photosystem II reaction centre X protein (PsbX)	NA	NA	NA	NA	NA	NA	NA	NA	NA
comp22157_c0_seq1	NA	NA	NA	NA	2e-13	Photosystem II reaction centre X protein (PsbX)	NA	NA	NA	NA	NA	NA	NA	NA	NA
comp33333_c0_seq1	NA	NA	NA	NA	6.8e-14	Photosystem II reaction centre X protein (PsbX)	NA	NA	NA	NA	NA	NA	NA	NA	NA
comp22157_c0_seq1	NA	NA	NA	NA	2e-13	Photosystem II reaction centre X protein (PsbX)	NA	NA	NA	NA	NA	NA	NA	NA	NA
comp42893_c0_seq8	41.18	Putative quercetin 2,3-dioxygenase PA1210	41.18	Putative quercetin 2,3-dioxygenase PA1210	3.4e-31	Pirin	metal ion binding	quercetin 2,3-dioxygenase activity	NA	NA	NA	NA	NA	NA	NA
comp42893_c0_seq8	41.18	Putative quercetin 2,3-dioxygenase PA1210	41.18	Putative quercetin 2,3-dioxygenase PA1210	3.4e-31	Pirin	metal ion binding	quercetin 2,3-dioxygenase activity	NA	NA	NA	NA	NA	NA	NA
comp50747_c0_seq9	49.94	Linoleate 9S-lipoxygenase A	50	Linoleate 9S-lipoxygenase A	2e-06	PLAT/LH2 domain	metal ion binding	oxidoreductase activity, acting on single donors with incorporation of molecular oxygen, incorporation of two atoms of oxygen	NA	cytoplasm	NA	NA	oxylipin biosynthetic process	NA	NA
comp49402_c0_seq1	43.2	Seed linoleate 9S-lipoxygenase-3	42.51	Seed linoleate 9S-lipoxygenase-3	2.1e-06	PLAT/LH2 domain	metal ion binding	oxidoreductase activity, acting on single donors with incorporation of molecular oxygen, incorporation of two atoms of oxygen	NA	cytoplasm	NA	NA	oxylipin biosynthetic process	NA	NA
comp50445_c0_seq1	NA	NA	73.44	Repetitive proline-rich cell wall protein 1	1.1e-16	Pollen proteins Ole e I like	structural constituent of cell wall	NA	NA	cell wall	extracellular region	NA	multicellular organism development	NA	NA
comp50445_c0_seq1	NA	NA	73.44	Repetitive proline-rich cell wall protein 1	1.1e-16	Pollen proteins Ole e I like	structural constituent of cell wall	NA	NA	cell wall	extracellular region	NA	multicellular organism development	NA	NA
comp50445_c0_seq1	NA	NA	73.44	Repetitive proline-rich cell wall protein 1	1.1e-16	Pollen proteins Ole e I like	structural constituent of cell wall	NA	NA	cell wall	extracellular region	NA	multicellular organism development	NA	NA
comp40010_c0_seq1	43	Non-specific lipid transfer protein GPI-anchored 2	36.18	Non-specific lipid transfer protein GPI-anchored 2	1.8e-08	Protease inhibitor/seed storage/LTP family	lipid binding	NA	NA	anchored component of membrane	anchored component of plasma membrane	plasma membrane	cuticle development	lipid transport	NA
comp27213_c0_seq1	53.19	Non-specific lipid-transfer protein 6	53.19	Non-specific lipid-transfer protein 6	2.7e-07	Protease inhibitor/seed storage/LTP family	lipid binding	NA	NA	NA	NA	NA	lipid transport	NA	NA
comp20890_c0_seq1	51.91	Probable plastid-lipid-associated protein 14, chloroplastic	51.91	Probable plastid-lipid-associated protein 14, chloroplastic	9.2e-06	Protein kinase domain	ATP binding	protein kinase activity	NA	chloroplast	NA	NA	NA	NA	NA
comp50587_c1_seq1	42.23	Polyphenol oxidase, chloroplastic	42.23	Polyphenol oxidase, chloroplastic	2.7e-17	Protein of unknown function (DUF_B2219)	catechol oxidase activity	metal ion binding	NA	chloroplast thylakoid lumen	NA	NA	pigment biosynthetic process	NA	NA
comp50587_c1_seq1	42.23	Polyphenol oxidase, chloroplastic	42.23	Polyphenol oxidase, chloroplastic	2.7e-17	Protein of unknown function (DUF_B2219)	catechol oxidase activity	metal ion binding	NA	chloroplast thylakoid lumen	NA	NA	pigment biosynthetic process	NA	NA
comp21567_c0_seq1	52.11	Glucose-repressible gene protein	52.11	Glucose-repressible gene protein	1.8e-27	Protein of unknown function (DUF2823)	NA	NA	NA	NA	NA	NA	NA	NA	NA
comp34764_c0_seq1	59.7	Glucose-repressible gene protein	59.7	Glucose-repressible gene protein	1.8e-26	Protein of unknown function (DUF2823)	NA	NA	NA	NA	NA	NA	NA	NA	NA
comp54475_c0_seq1	66.2	Glucose-repressible gene protein	66.2	Glucose-repressible gene protein	1.8e-30	Protein of unknown function (DUF2823)	NA	NA	NA	NA	NA	NA	NA	NA	NA
comp42297_c0_seq2	56.34	Glucose-repressible gene protein	56.34	Glucose-repressible gene protein	3.6e-27	Protein of unknown function (DUF2823)	NA	NA	NA	NA	NA	NA	NA	NA	NA
comp34764_c0_seq1	59.7	Glucose-repressible gene protein	59.7	Glucose-repressible gene protein	1.8e-26	Protein of unknown function (DUF2823)	NA	NA	NA	NA	NA	NA	NA	NA	NA
comp54475_c0_seq1	66.2	Glucose-repressible gene protein	66.2	Glucose-repressible gene protein	1.8e-30	Protein of unknown function (DUF2823)	NA	NA	NA	NA	NA	NA	NA	NA	NA
comp21567_c0_seq1	52.11	Glucose-repressible gene protein	52.11	Glucose-repressible gene protein	1.8e-27	Protein of unknown function (DUF2823)	NA	NA	NA	NA	NA	NA	NA	NA	NA
comp34764_c0_seq1	59.7	Glucose-repressible gene protein	59.7	Glucose-repressible gene protein	1.8e-26	Protein of unknown function (DUF2823)	NA	NA	NA	NA	NA	NA	NA	NA	NA
comp54475_c0_seq1	66.2	Glucose-repressible gene protein	66.2	Glucose-repressible gene protein	1.8e-30	Protein of unknown function (DUF2823)	NA	NA	NA	NA	NA	NA	NA	NA	NA
comp42297_c0_seq2	56.34	Glucose-repressible gene protein	56.34	Glucose-repressible gene protein	3.6e-27	Protein of unknown function (DUF2823)	NA	NA	NA	NA	NA	NA	NA	NA	NA
comp50475_c2_seq8	54.95	Gamma-glutamyltranspeptidase 2	54.95	Protein IQ-DOMAIN 1	0.068	Protein of unknown function (DUF4005)	gamma-glutamyltransferase activity	glutathione gamma-glutamylcysteinyltransferase activity	glutathione hydrolase activity	apoplast	plasma membrane	NA	glutathione catabolic process	glutathione transmembrane transport	NA
comp50803_c0_seq5	48.63	Probable protein phosphatase 2C 33	46.68	Probable protein phosphatase 2C 33	7.2e-38	Protein phosphatase 2C	metal ion binding	protein serine/threonine phosphatase activity	NA	NA	NA	NA	NA	NA	NA
comp41510_c0_seq1	73.08	Hydrophobic protein RCI2A	73.08	Hydrophobic protein RCI2A	1.6e-18	Proteolipid membrane potential modulator	NA	NA	NA	integral component of membrane	NA	NA	hyperosmotic salinity response	response to abscisic acid	response to cold
comp41821_c0_seq1	67.4	Oxygen-evolving enhancer protein 2, chloroplastic	66.12	Oxygen-evolving enhancer protein 2, chloroplastic	3e-34	PsbP	calcium ion binding	NA	NA	chloroplast thylakoid membrane	extrinsic component of membrane	photosystem II oxygen evolving complex	photosynthesis	NA	NA
comp49943_c0_seq6	76.14	ATP-sulfurylase 3, chloroplastic	72.81	ATP-sulfurylase 3, chloroplastic	1.5e-44	PUA-like domain	adenylylsulfate kinase activity	ATP binding	sulfate adenylyltransferase (ATP) activity	chloroplast	chloroplast stroma	NA	cellular response to sulfate starvation	hydrogen sulfide biosynthetic process	phosphorylation
comp49943_c0_seq4	63.83	ATP-sulfurylase 3, chloroplastic	62.26	ATP-sulfurylase 3, chloroplastic	2.9e-07	PUA-like domain	adenylylsulfate kinase activity	ATP binding	sulfate adenylyltransferase (ATP) activity	chloroplast	chloroplast stroma	NA	cellular response to sulfate starvation	hydrogen sulfide biosynthetic process	phosphorylation
comp49943_c0_seq4	63.83	ATP-sulfurylase 3, chloroplastic	62.26	ATP-sulfurylase 3, chloroplastic	2.9e-07	PUA-like domain	adenylylsulfate kinase activity	ATP binding	sulfate adenylyltransferase (ATP) activity	chloroplast	chloroplast stroma	NA	cellular response to sulfate starvation	hydrogen sulfide biosynthetic process	phosphorylation
comp47690_c0_seq1	67.53	Glutamate decarboxylase	67.53	Glutamate decarboxylase	2.7e-15	Pyridoxal-dependent decarboxylase conserved domain	glutamate decarboxylase activity	pyridoxal phosphate binding	NA	NA	NA	NA	glutamate metabolic process	NA	NA
comp49506_c0_seq2	27.03	Serine decarboxylase 3	27.17	Serine decarboxylase 3	4.7e-12	Pyridoxal-dependent decarboxylase conserved domain	carboxy-lyase activity	pyridoxal phosphate binding	NA	NA	NA	NA	carboxylic acid metabolic process	NA	NA
comp49506_c0_seq2	27.03	Serine decarboxylase 3	27.17	Serine decarboxylase 3	4.7e-12	Pyridoxal-dependent decarboxylase conserved domain	carboxy-lyase activity	pyridoxal phosphate binding	NA	NA	NA	NA	carboxylic acid metabolic process	NA	NA
comp48689_c0_seq1	70.81	Peroxiredoxin-2B	70.81	Peroxiredoxin-2B	2.1e-11	Redoxin	peroxidase activity	peroxiredoxin activity	NA	chloroplast	cytosol	membrane	response to cadmium ion	NA	NA
comp48689_c0_seq1	70.81	Peroxiredoxin-2B	70.81	Peroxiredoxin-2B	2.1e-11	Redoxin	peroxidase activity	peroxiredoxin activity	NA	chloroplast	cytosol	membrane	response to cadmium ion	NA	NA
comp34411_c0_seq1	73.12	Peroxiredoxin-2E-2, chloroplastic	71.43	Peroxiredoxin-2E-2, chloroplastic	3.1e-14	Redoxin	peroxidase activity	peroxiredoxin activity	NA	chloroplast stroma	NA	NA	NA	NA	NA
comp34411_c0_seq1	73.12	Peroxiredoxin-2E-2, chloroplastic	71.43	Peroxiredoxin-2E-2, chloroplastic	3.1e-14	Redoxin	peroxidase activity	peroxiredoxin activity	NA	chloroplast stroma	NA	NA	NA	NA	NA
comp45138_c0_seq2	71.93	Putative glutathione peroxidase 7, chloroplastic	72.51	Putative glutathione peroxidase 7, chloroplastic	4.7e-06	Redoxin	glutathione peroxidase activity	NA	NA	chloroplast	NA	NA	response to karrikin	response to oxidative stress	NA
comp44424_c1_seq2	72.13	60S ribosomal protein L29-1	72.13	60S ribosomal protein L29-1	3.5e-21	Ribosomal L29e protein family	structural constituent of ribosome	NA	NA	cytosolic large ribosomal subunit	nucleolus	NA	translation	NA	NA
comp44424_c1_seq2	72.13	60S ribosomal protein L29-1	72.13	60S ribosomal protein L29-1	3.5e-21	Ribosomal L29e protein family	structural constituent of ribosome	NA	NA	cytosolic large ribosomal subunit	nucleolus	NA	translation	NA	NA
comp33327_c0_seq1	77.5	60S ribosomal protein L31	77.5	60S ribosomal protein L31	1.7e-41	Ribosomal protein L31e	structural constituent of ribosome	NA	NA	ribosome	NA	NA	translation	NA	NA
comp50033_c0_seq1	78.99	Ribosomal protein S13, mitochondrial	79.21	Ribosomal protein S13, mitochondrial	8.5e-11	Ribosomal protein S13/S18	structural constituent of ribosome	NA	NA	mitochondrion	ribosome	NA	translation	NA	NA
comp34623_c0_seq2	75.79	Photosystem I P700 chlorophyll a apoprotein A1 {ECO:0000255|HAMAP-Rule:MF_00458}	76	Photosystem I P700 chlorophyll a apoprotein A1 {ECO:0000255|HAMAP-Rule:MF_00458}	1.6e-24	Ribosomal protein S14p/S29e	4 iron, 4 sulfur cluster binding	chlorophyll binding	electron carrier activity	chloroplast thylakoid membrane	integral component of membrane	photosystem I	photosynthesis	protein-chromophore linkage	NA
comp34623_c0_seq2	75.79	Photosystem I P700 chlorophyll a apoprotein A1 {ECO:0000255|HAMAP-Rule:MF_00458}	76	Photosystem I P700 chlorophyll a apoprotein A1 {ECO:0000255|HAMAP-Rule:MF_00458}	1.6e-24	Ribosomal protein S14p/S29e	4 iron, 4 sulfur cluster binding	chlorophyll binding	electron carrier activity	chloroplast thylakoid membrane	integral component of membrane	photosystem I	photosynthesis	protein-chromophore linkage	NA
comp34623_c0_seq1	94.82	Photosystem I P700 chlorophyll a apoprotein A2 {ECO:0000255|HAMAP-Rule:MF_00482}	94.82	Photosystem I P700 chlorophyll a apoprotein A2 {ECO:0000255|HAMAP-Rule:MF_00482}	1.6e-24	Ribosomal protein S14p/S29e	4 iron, 4 sulfur cluster binding	chlorophyll binding	electron carrier activity	chloroplast thylakoid membrane	integral component of membrane	photosystem I	photosynthesis	protein-chromophore linkage	NA
comp50344_c0_seq1	60.92	Ribosomal protein S7, mitochondrial	84.13	Ribosomal protein S7, mitochondrial	8.4e-33	Ribosomal protein S7p/S5e	rRNA binding	structural constituent of ribosome	NA	mitochondrion	small ribosomal subunit	NA	translation	NA	NA
comp36895_c1_seq1	NA	NA	NA	NA	2.3e-22	Ribosome associated membrane protein RAMP4	NA	NA	NA	NA	NA	NA	NA	NA	NA
comp40072_c0_seq1	NA	NA	NA	NA	4.5e-06	Rubredoxin	NA	NA	NA	NA	NA	NA	NA	NA	NA
comp40072_c0_seq1	NA	NA	NA	NA	4.5e-06	Rubredoxin	NA	NA	NA	NA	NA	NA	NA	NA	NA
comp24434_c0_seq1	81.97	Magnesium-protoporphyrin IX monomethyl ester [oxidative] cyclase, chloroplastic	80.48	Magnesium-protoporphyrin IX monomethyl ester [oxidative] cyclase, chloroplastic	1.2e-40	Rubrerythrin	magnesium-protoporphyrin IX monomethyl ester (oxidative) cyclase activity	metal ion binding	NA	chloroplast	NA	NA	chlorophyll biosynthetic process	photosynthesis	NA
comp46917_c0_seq8	61.31	Isoflavone reductase-like protein	61.31	Isoflavone reductase-like protein	0.00019	Saccharopine dehydrogenase NADP binding domain	oxidoreductase activity	NA	NA	cytoplasm	NA	NA	NA	NA	NA
comp46917_c0_seq8	61.31	Isoflavone reductase-like protein	61.31	Isoflavone reductase-like protein	0.00019	Saccharopine dehydrogenase NADP binding domain	oxidoreductase activity	NA	NA	cytoplasm	NA	NA	NA	NA	NA
comp50737_c0_seq1	82.6	UDP-D-apiose/UDP-D-xylose synthase 1	82.6	UDP-D-apiose/UDP-D-xylose synthase 1	5.8e-06	Saccharopine dehydrogenase NADP binding domain	NAD binding	UDP-glucuronate decarboxylase activity	NA	cytoplasm	cytosol	NA	cell wall organization	nucleotide-sugar biosynthetic process	NA
comp50737_c0_seq1	82.6	UDP-D-apiose/UDP-D-xylose synthase 1	82.6	UDP-D-apiose/UDP-D-xylose synthase 1	5.8e-06	Saccharopine dehydrogenase NADP binding domain	NAD binding	UDP-glucuronate decarboxylase activity	NA	cytoplasm	cytosol	NA	cell wall organization	nucleotide-sugar biosynthetic process	NA
comp40252_c0_seq1	92.07	S-adenosylmethionine synthase 5	92.07	S-adenosylmethionine synthase 5	8.7e-42	S-adenosylmethionine synthetase, central domain	ATP binding	metal ion binding	methionine adenosyltransferase activity	cytoplasm	NA	NA	one-carbon metabolic process	S-adenosylmethionine biosynthetic process	NA
comp40252_c0_seq1	92.07	S-adenosylmethionine synthase 5	92.07	S-adenosylmethionine synthase 5	8.7e-42	S-adenosylmethionine synthetase, central domain	ATP binding	metal ion binding	methionine adenosyltransferase activity	cytoplasm	NA	NA	one-carbon metabolic process	S-adenosylmethionine biosynthetic process	NA
comp43805_c0_seq3	NA	NA	NA	NA	3.9e-13	Seed dormancy control	NA	NA	NA	NA	NA	NA	NA	NA	NA
comp43805_c0_seq3	NA	NA	NA	NA	3.9e-13	Seed dormancy control	NA	NA	NA	NA	NA	NA	NA	NA	NA
comp37701_c0_seq1	NA	NA	NA	NA	9.3e-36	Senescence regulator	NA	NA	NA	NA	NA	NA	NA	NA	NA
comp37701_c0_seq1	NA	NA	NA	NA	9.3e-36	Senescence regulator	NA	NA	NA	NA	NA	NA	NA	NA	NA
comp44221_c0_seq1	69.78	Serine acetyltransferase 5	69.78	Serine acetyltransferase 5	9.3e-07	Serine acetyltransferase, N-terminal	serine O-acetyltransferase activity	NA	NA	cytosol	NA	NA	cysteine biosynthetic process from serine	NA	NA
comp50022_c0_seq1	63.24	Serine carboxypeptidase 3	63.24	Serine carboxypeptidase 3	0	Serine carboxypeptidase	serine-type carboxypeptidase activity	NA	NA	vacuole	NA	NA	proteolysis involved in cellular protein catabolic process	NA	NA
comp49719_c1_seq3	42.57	(+)-neomenthol dehydrogenase	42.57	(+)-neomenthol dehydrogenase	1.7e-06	short chain dehydrogenase	(+)-neomenthol dehydrogenase activity	NA	NA	NA	NA	NA	defense response	NA	NA
comp40448_c0_seq1	70.65	Protochlorophyllide reductase, chloroplastic	70.65	Protochlorophyllide reductase, chloroplastic	3.5e-07	short chain dehydrogenase	protochlorophyllide reductase activity	NA	NA	chloroplast	NA	NA	chlorophyll biosynthetic process	photosynthesis	NA
comp40448_c0_seq1	70.65	Protochlorophyllide reductase, chloroplastic	70.65	Protochlorophyllide reductase, chloroplastic	3.5e-07	short chain dehydrogenase	protochlorophyllide reductase activity	NA	NA	chloroplast	NA	NA	chlorophyll biosynthetic process	photosynthesis	NA
comp50455_c0_seq1	56.73	Short-chain dehydrogenase TIC 32, chloroplastic	56.73	Short-chain dehydrogenase TIC 32, chloroplastic	6.1e-05	short chain dehydrogenase	oxidoreductase activity	NA	NA	chloroplast	chloroplast envelope	chloroplast inner membrane	protein transport	NA	NA
comp46089_c0_seq1	55.09	Short-chain type dehydrogenase/reductase	56.03	Short-chain type dehydrogenase/reductase	7.6e-05	short chain dehydrogenase	oxidoreductase activity	NA	NA	NA	NA	NA	NA	NA	NA
comp50395_c1_seq1	55.31	Tropinone reductase {ECO:0000303|PubMed:18221363}	55.31	Tropinone reductase {ECO:0000303|PubMed:18221363}	1.1e-09	short chain dehydrogenase	tropine dehydrogenase activity	tropinone reductase activity	NA	NA	NA	NA	NA	NA	NA
comp50395_c1_seq1	55.31	Tropinone reductase {ECO:0000303|PubMed:18221363}	55.31	Tropinone reductase {ECO:0000303|PubMed:18221363}	1.1e-09	short chain dehydrogenase	tropine dehydrogenase activity	tropinone reductase activity	NA	NA	NA	NA	NA	NA	NA
comp37437_c0_seq1	96.67	ADP-ribosylation factor 1	96.67	ADP-ribosylation factor 1	4.7e-05	Signal recognition particle receptor beta subunit	GTP binding	NA	NA	Golgi apparatus	NA	NA	protein transport	small GTPase mediated signal transduction	vesicle-mediated transport
comp37419_c0_seq1	51.09	Transcription elongation factor B polypeptide 1	51.09	Transcription elongation factor B polypeptide 1	2.3e-07	Skp1 family, tetramerisation domain	protein complex binding	NA	NA	elongin complex	VCB complex	NA	positive regulation of transcription elongation from RNA polymerase II promoter	protein ubiquitination involved in ubiquitin-dependent protein catabolic process	transcription, DNA-templated
comp49724_c2_seq2	55.44	Dammaradiene synthase	55.44	Dammaradiene synthase	0.22	Squalene-hopene cyclase N-terminal domain	intramolecular transferase activity	NA	NA	NA	NA	NA	hopanoid biosynthetic process	NA	NA
comp49724_c2_seq2	55.44	Dammaradiene synthase	55.44	Dammaradiene synthase	0.22	Squalene-hopene cyclase N-terminal domain	intramolecular transferase activity	NA	NA	NA	NA	NA	hopanoid biosynthetic process	NA	NA
comp33882_c0_seq1	NA	NA	NA	NA	1.1e-19	Starch binding domain	NA	NA	NA	NA	NA	NA	NA	NA	NA
comp33882_c0_seq1	NA	NA	NA	NA	1.1e-19	Starch binding domain	NA	NA	NA	NA	NA	NA	NA	NA	NA
comp22796_c0_seq1	74.02	Granule-bound starch synthase 1, chloroplastic/amyloplastic	72.34	Granule-bound starch synthase 1, chloroplastic/amyloplastic	5.3e-14	Starch synthase catalytic domain	glycogen (starch) synthase activity	NDP-glucose-starch glucosyltransferase activity	NA	amyloplast	chloroplast	NA	galactolipid biosynthetic process	myo-inositol hexakisphosphate biosynthetic process	response to hypoxia
comp22796_c0_seq1	74.02	Granule-bound starch synthase 1, chloroplastic/amyloplastic	72.34	Granule-bound starch synthase 1, chloroplastic/amyloplastic	5.3e-14	Starch synthase catalytic domain	glycogen (starch) synthase activity	NDP-glucose-starch glucosyltransferase activity	NA	amyloplast	chloroplast	NA	galactolipid biosynthetic process	myo-inositol hexakisphosphate biosynthetic process	response to hypoxia
comp50888_c0_seq26	40.76	CO(2)-response secreted protease {ECO:0000303|PubMed:25043023}	41.68	CO(2)-response secreted protease {ECO:0000303|PubMed:25043023}	6.1e-37	Subtilase family	serine-type endopeptidase activity	serine-type peptidase activity	NA	apoplast	cell wall	NA	negative regulation of stomatal complex development	proteolysis	regulation of stomatal complex development
comp50888_c0_seq16	41.43	CO(2)-response secreted protease {ECO:0000303|PubMed:25043023}	40.79	CO(2)-response secreted protease {ECO:0000303|PubMed:25043023}	1.1e-15	Subtilase family	serine-type endopeptidase activity	serine-type peptidase activity	NA	apoplast	cell wall	NA	negative regulation of stomatal complex development	proteolysis	regulation of stomatal complex development
comp50888_c0_seq26	40.76	CO(2)-response secreted protease {ECO:0000303|PubMed:25043023}	41.68	CO(2)-response secreted protease {ECO:0000303|PubMed:25043023}	6.1e-37	Subtilase family	serine-type endopeptidase activity	serine-type peptidase activity	NA	apoplast	cell wall	NA	negative regulation of stomatal complex development	proteolysis	regulation of stomatal complex development
comp50888_c0_seq16	41.43	CO(2)-response secreted protease {ECO:0000303|PubMed:25043023}	40.79	CO(2)-response secreted protease {ECO:0000303|PubMed:25043023}	1.1e-15	Subtilase family	serine-type endopeptidase activity	serine-type peptidase activity	NA	apoplast	cell wall	NA	negative regulation of stomatal complex development	proteolysis	regulation of stomatal complex development
comp33434_c0_seq1	52.46	Siroheme synthase {ECO:0000255|HAMAP-Rule:MF_01646}	52.46	Siroheme synthase {ECO:0000255|HAMAP-Rule:MF_01646}	1.5e-48	Tetrapyrrole (Corrin/Porphyrin) Methylases	NAD binding	precorrin-2 dehydrogenase activity	sirohydrochlorin ferrochelatase activity	NA	NA	NA	cobalamin biosynthetic process	siroheme biosynthetic process	NA
comp33434_c0_seq1	52.46	Siroheme synthase {ECO:0000255|HAMAP-Rule:MF_01646}	52.46	Siroheme synthase {ECO:0000255|HAMAP-Rule:MF_01646}	1.5e-48	Tetrapyrrole (Corrin/Porphyrin) Methylases	NAD binding	precorrin-2 dehydrogenase activity	sirohydrochlorin ferrochelatase activity	NA	NA	NA	cobalamin biosynthetic process	siroheme biosynthetic process	NA
comp22666_c0_seq1	NA	NA	33.33	Tetraspanin-8	3.8e-18	Tetraspanin family	NA	NA	NA	Golgi apparatus	integral component of membrane	membrane	NA	NA	NA
comp26609_c0_seq1	53.16	Tetraspanin-8	52.99	Tetraspanin-8	8.9e-36	Tetraspanin family	NA	NA	NA	Golgi apparatus	integral component of membrane	membrane	NA	NA	NA
comp49293_c0_seq1	74.65	NAD(P)H-quinone oxidoreductase subunit K, chloroplastic {ECO:0000255|HAMAP-Rule:MF_01356}	96.05	Photosystem I assembly protein Ycf3 {ECO:0000255|HAMAP-Rule:MF_00439}	0.016	Tetratricopeptide repeat	4 iron, 4 sulfur cluster binding	iron ion binding	NADH dehydrogenase (ubiquinone) activity	chloroplast thylakoid membrane	NA	NA	photosynthesis, light reaction	transport	NA
comp49293_c0_seq1	74.65	NAD(P)H-quinone oxidoreductase subunit K, chloroplastic {ECO:0000255|HAMAP-Rule:MF_01356}	96.05	Photosystem I assembly protein Ycf3 {ECO:0000255|HAMAP-Rule:MF_00439}	0.016	Tetratricopeptide repeat	4 iron, 4 sulfur cluster binding	iron ion binding	NADH dehydrogenase (ubiquinone) activity	chloroplast thylakoid membrane	NA	NA	photosynthesis, light reaction	transport	NA
comp48118_c0_seq3	46.01	Thaumatin-like protein	45.66	Osmotin-like protein OSM34	2.5e-31	Thaumatin family	NA	NA	NA	NA	NA	NA	defense response to bacterium, incompatible interaction	defense response to fungus, incompatible interaction	response to salt stress
comp49182_c0_seq1	49.15	Thaumatin-like protein	50.44	Thaumatin-like protein	8.3e-80	Thaumatin family	NA	NA	NA	NA	NA	NA	NA	NA	NA
comp48118_c0_seq3	46.01	Thaumatin-like protein	45.66	Osmotin-like protein OSM34	2.5e-31	Thaumatin family	NA	NA	NA	NA	NA	NA	defense response to bacterium, incompatible interaction	defense response to fungus, incompatible interaction	response to salt stress
comp49182_c0_seq1	49.15	Thaumatin-like protein	50.44	Thaumatin-like protein	8.3e-80	Thaumatin family	NA	NA	NA	NA	NA	NA	NA	NA	NA
comp22803_c0_seq1	69.14	2-hydroxyacyl-CoA lyase	69.14	2-hydroxyacyl-CoA lyase	3.2e-28	Thiamine pyrophosphate enzyme, central domain	carboxy-lyase activity	magnesium ion binding	thiamine pyrophosphate binding	cytosol	NA	NA	NA	NA	NA
comp49372_c0_seq2	57.21	Probable thiol methyltransferase 2	57.21	Probable thiol methyltransferase 2	2.8e-07	Thiopurine S-methyltransferase (TPMT)	thiol S-methyltransferase activity	NA	NA	chloroplast	chloroplast envelope	NA	NA	NA	NA
comp49372_c0_seq2	57.21	Probable thiol methyltransferase 2	57.21	Probable thiol methyltransferase 2	2.8e-07	Thiopurine S-methyltransferase (TPMT)	thiol S-methyltransferase activity	NA	NA	chloroplast	chloroplast envelope	NA	NA	NA	NA
comp41150_c0_seq3	51.24	Monothiol glutaredoxin-S17 {ECO:0000303|PubMed:15170506}	51.24	Monothiol glutaredoxin-S17 {ECO:0000303|PubMed:15170506}	2.5e-12	Thioredoxin	2 iron, 2 sulfur cluster binding	electron carrier activity	metal ion binding	cytosol	NA	NA	auxin polar transport	cell redox homeostasis	reactive oxygen species metabolic process
comp41150_c0_seq3	51.24	Monothiol glutaredoxin-S17 {ECO:0000303|PubMed:15170506}	51.24	Monothiol glutaredoxin-S17 {ECO:0000303|PubMed:15170506}	2.5e-12	Thioredoxin	2 iron, 2 sulfur cluster binding	electron carrier activity	metal ion binding	cytosol	NA	NA	auxin polar transport	cell redox homeostasis	reactive oxygen species metabolic process
comp27344_c0_seq1	29.98	Shikimate O-hydroxycinnamoyltransferase	29.98	Shikimate O-hydroxycinnamoyltransferase	5.7e-83	Transferase family	quinate O-hydroxycinnamoyltransferase activity	shikimate O-hydroxycinnamoyltransferase activity	NA	cytoplasm	cytosol	membrane	auxin homeostasis	lignin biosynthetic process	positive regulation of flavonoid biosynthetic process
comp49585_c0_seq1	28.12	Shikimate O-hydroxycinnamoyltransferase	29.46	Spermidine hydroxycinnamoyl transferase	2.9e-30	Transferase family	hydroxycinnamoyltransferase activity	N-acyltransferase activity	spermidine:caffeoyl CoA N-acyltransferase activity	NA	NA	NA	pollen development	pollen exine formation	spermidine hydroxycinnamate conjugate biosynthetic process
comp27344_c0_seq1	29.98	Shikimate O-hydroxycinnamoyltransferase	29.98	Shikimate O-hydroxycinnamoyltransferase	5.7e-83	Transferase family	quinate O-hydroxycinnamoyltransferase activity	shikimate O-hydroxycinnamoyltransferase activity	NA	cytoplasm	cytosol	membrane	auxin homeostasis	lignin biosynthetic process	positive regulation of flavonoid biosynthetic process
comp50754_c0_seq2	36.04	Spermidine hydroxycinnamoyl transferase	30.16	Shikimate O-hydroxycinnamoyltransferase	1.4e-24	Transferase family	shikimate O-hydroxycinnamoyltransferase activity	NA	NA	NA	NA	NA	NA	NA	NA
comp49281_c0_seq2	30.43	Spermidine hydroxycinnamoyl transferase	30.43	Spermidine hydroxycinnamoyl transferase	2.2e-76	Transferase family	hydroxycinnamoyltransferase activity	N-acyltransferase activity	spermidine:caffeoyl CoA N-acyltransferase activity	NA	NA	NA	pollen development	pollen exine formation	spermidine hydroxycinnamate conjugate biosynthetic process
comp49281_c0_seq2	30.43	Spermidine hydroxycinnamoyl transferase	30.43	Spermidine hydroxycinnamoyl transferase	2.2e-76	Transferase family	hydroxycinnamoyltransferase activity	N-acyltransferase activity	spermidine:caffeoyl CoA N-acyltransferase activity	NA	NA	NA	pollen development	pollen exine formation	spermidine hydroxycinnamate conjugate biosynthetic process
comp50754_c0_seq2	36.04	Spermidine hydroxycinnamoyl transferase	30.16	Shikimate O-hydroxycinnamoyltransferase	1.4e-24	Transferase family	shikimate O-hydroxycinnamoyltransferase activity	NA	NA	NA	NA	NA	NA	NA	NA
comp42440_c0_seq1	28.94	Melanotransferrin	28.94	Melanotransferrin	1.7e-39	Transferrin	iron ion binding	NA	NA	anchored component of plasma membrane	cell surface	extracellular exosome	iron ion homeostasis	iron ion import	negative regulation of substrate adhesion-dependent cell spreading
comp50088_c0_seq1	58.55	Amino acid permease 4	58.55	Amino acid permease 4	0	Transmembrane amino acid transporter protein	acidic amino acid transmembrane transporter activity	neutral amino acid transmembrane transporter activity	primary active transmembrane transporter activity	integral component of membrane	plasma membrane	NA	acidic amino acid transport	amino acid transport	neutral amino acid transport
comp37253_c0_seq1	42.06	Protein Ycf2	99.15	Protein Ycf2	1.7e-06	Type II intron maturase	ATP binding	NA	NA	chloroplast stroma	NA	NA	NA	NA	NA
comp37253_c0_seq1	42.06	Protein Ycf2	99.15	Protein Ycf2	1.7e-06	Type II intron maturase	ATP binding	NA	NA	chloroplast stroma	NA	NA	NA	NA	NA
comp48500_c5_seq1	NA	NA	NA	NA	0.017	Ubiquitin-like domain	NA	NA	NA	NA	NA	NA	NA	NA	NA
comp49809_c0_seq2	NA	NA	NA	NA	0.33	Ubiquitin-like domain	NA	NA	NA	NA	NA	NA	NA	NA	NA
comp48500_c5_seq1	NA	NA	NA	NA	0.017	Ubiquitin-like domain	NA	NA	NA	NA	NA	NA	NA	NA	NA
comp49809_c0_seq2	NA	NA	NA	NA	0.33	Ubiquitin-like domain	NA	NA	NA	NA	NA	NA	NA	NA	NA
comp25873_c0_seq2	36.97	7-deoxyloganetin glucosyltransferase	38.37	UDP-glycosyltransferase 74E2	4.6e-16	UDP-glucoronosyl and UDP-glucosyl transferase	UDP-glucosyltransferase activity	NA	NA	NA	NA	NA	NA	NA	NA
comp24847_c0_seq1	37.53	7-deoxyloganetin glucosyltransferase	35.99	UDP-glycosyltransferase 85A2	2.1e-21	UDP-glucoronosyl and UDP-glucosyl transferase	glucuronosyltransferase activity	quercetin 3-O-glucosyltransferase activity	quercetin 7-O-glucosyltransferase activity	intracellular membrane-bounded organelle	NA	NA	flavonoid biosynthetic process	flavonoid glucuronidation	NA
comp24847_c0_seq1	37.53	7-deoxyloganetin glucosyltransferase	35.99	UDP-glycosyltransferase 85A2	2.1e-21	UDP-glucoronosyl and UDP-glucosyl transferase	glucuronosyltransferase activity	quercetin 3-O-glucosyltransferase activity	quercetin 7-O-glucosyltransferase activity	intracellular membrane-bounded organelle	NA	NA	flavonoid biosynthetic process	flavonoid glucuronidation	NA
comp25873_c0_seq2	36.97	7-deoxyloganetin glucosyltransferase	38.37	UDP-glycosyltransferase 74E2	4.6e-16	UDP-glucoronosyl and UDP-glucosyl transferase	UDP-glucosyltransferase activity	NA	NA	NA	NA	NA	NA	NA	NA
comp24847_c0_seq1	37.53	7-deoxyloganetin glucosyltransferase	35.99	UDP-glycosyltransferase 85A2	2.1e-21	UDP-glucoronosyl and UDP-glucosyl transferase	glucuronosyltransferase activity	quercetin 3-O-glucosyltransferase activity	quercetin 7-O-glucosyltransferase activity	intracellular membrane-bounded organelle	NA	NA	flavonoid biosynthetic process	flavonoid glucuronidation	NA
comp41763_c0_seq1	32.56	UDP-glycosyltransferase 85A1	32.56	UDP-glycosyltransferase 85A1	4.4e-23	UDP-glucoronosyl and UDP-glucosyl transferase	cis-zeatin O-beta-D-glucosyltransferase activity	glucuronosyltransferase activity	quercetin 3-O-glucosyltransferase activity	intracellular membrane-bounded organelle	NA	NA	flavonoid biosynthetic process	flavonoid glucuronidation	NA
comp49994_c0_seq5	36.86	UDP-glycosyltransferase 85A1	36.86	UDP-glycosyltransferase 85A1	1.7e-19	UDP-glucoronosyl and UDP-glucosyl transferase	cis-zeatin O-beta-D-glucosyltransferase activity	glucuronosyltransferase activity	quercetin 3-O-glucosyltransferase activity	intracellular membrane-bounded organelle	NA	NA	flavonoid biosynthetic process	flavonoid glucuronidation	NA
comp49994_c0_seq3	37.09	UDP-glycosyltransferase 85A1	37.09	UDP-glycosyltransferase 85A1	2.1e-19	UDP-glucoronosyl and UDP-glucosyl transferase	cis-zeatin O-beta-D-glucosyltransferase activity	glucuronosyltransferase activity	quercetin 3-O-glucosyltransferase activity	intracellular membrane-bounded organelle	NA	NA	flavonoid biosynthetic process	flavonoid glucuronidation	NA
comp23382_c0_seq1	34.41	UDP-glycosyltransferase 85A1	35.21	UDP-glycosyltransferase 85A1	1.3e-26	UDP-glucoronosyl and UDP-glucosyl transferase	cis-zeatin O-beta-D-glucosyltransferase activity	glucuronosyltransferase activity	quercetin 3-O-glucosyltransferase activity	intracellular membrane-bounded organelle	NA	NA	flavonoid biosynthetic process	flavonoid glucuronidation	NA
comp50818_c0_seq1	35.03	UDP-glycosyltransferase 85A2	35.03	UDP-glycosyltransferase 85A2	0.00013	UDP-glucoronosyl and UDP-glucosyl transferase	glucuronosyltransferase activity	quercetin 3-O-glucosyltransferase activity	quercetin 7-O-glucosyltransferase activity	intracellular membrane-bounded organelle	NA	NA	flavonoid biosynthetic process	flavonoid glucuronidation	NA
comp50818_c0_seq1	35.03	UDP-glycosyltransferase 85A2	35.03	UDP-glycosyltransferase 85A2	0.00013	UDP-glucoronosyl and UDP-glucosyl transferase	glucuronosyltransferase activity	quercetin 3-O-glucosyltransferase activity	quercetin 7-O-glucosyltransferase activity	intracellular membrane-bounded organelle	NA	NA	flavonoid biosynthetic process	flavonoid glucuronidation	NA
comp50487_c0_seq5	34.29	UDP-glycosyltransferase 85A3	34.5	UDP-glycosyltransferase 85A3	2.9e-26	UDP-glucoronosyl and UDP-glucosyl transferase	glucuronosyltransferase activity	quercetin 3-O-glucosyltransferase activity	quercetin 7-O-glucosyltransferase activity	intracellular membrane-bounded organelle	NA	NA	flavonoid biosynthetic process	flavonoid glucuronidation	NA
comp50487_c0_seq5	34.29	UDP-glycosyltransferase 85A3	34.5	UDP-glycosyltransferase 85A3	2.9e-26	UDP-glucoronosyl and UDP-glucosyl transferase	glucuronosyltransferase activity	quercetin 3-O-glucosyltransferase activity	quercetin 7-O-glucosyltransferase activity	intracellular membrane-bounded organelle	NA	NA	flavonoid biosynthetic process	flavonoid glucuronidation	NA
comp48820_c0_seq1	36.56	UDP-glycosyltransferase 85A4	34.49	UDP-glycosyltransferase 85A3	7.5e-30	UDP-glucoronosyl and UDP-glucosyl transferase	glucuronosyltransferase activity	quercetin 3-O-glucosyltransferase activity	quercetin 7-O-glucosyltransferase activity	intracellular membrane-bounded organelle	NA	NA	flavonoid biosynthetic process	flavonoid glucuronidation	NA
comp48820_c0_seq8	35.96	UDP-glycosyltransferase 85A4	35.96	UDP-glycosyltransferase 85A4	4e-27	UDP-glucoronosyl and UDP-glucosyl transferase	glucuronosyltransferase activity	quercetin 3-O-glucosyltransferase activity	quercetin 7-O-glucosyltransferase activity	intracellular membrane-bounded organelle	NA	NA	flavonoid biosynthetic process	flavonoid glucuronidation	NA
comp48820_c0_seq1	36.56	UDP-glycosyltransferase 85A4	34.49	UDP-glycosyltransferase 85A3	7.5e-30	UDP-glucoronosyl and UDP-glucosyl transferase	glucuronosyltransferase activity	quercetin 3-O-glucosyltransferase activity	quercetin 7-O-glucosyltransferase activity	intracellular membrane-bounded organelle	NA	NA	flavonoid biosynthetic process	flavonoid glucuronidation	NA
comp48820_c0_seq8	35.96	UDP-glycosyltransferase 85A4	35.96	UDP-glycosyltransferase 85A4	4e-27	UDP-glucoronosyl and UDP-glucosyl transferase	glucuronosyltransferase activity	quercetin 3-O-glucosyltransferase activity	quercetin 7-O-glucosyltransferase activity	intracellular membrane-bounded organelle	NA	NA	flavonoid biosynthetic process	flavonoid glucuronidation	NA
comp50487_c0_seq6	35.33	UDP-glycosyltransferase 85A7	35.85	UDP-glycosyltransferase 85A7	1.9e-20	UDP-glucoronosyl and UDP-glucosyl transferase	glucuronosyltransferase activity	quercetin 3-O-glucosyltransferase activity	quercetin 7-O-glucosyltransferase activity	intracellular membrane-bounded organelle	NA	NA	flavonoid biosynthetic process	flavonoid glucuronidation	NA
comp50487_c0_seq9	35.06	UDP-glycosyltransferase 85A7	36.2	UDP-glycosyltransferase 85A3	5e-23	UDP-glucoronosyl and UDP-glucosyl transferase	glucuronosyltransferase activity	quercetin 3-O-glucosyltransferase activity	quercetin 7-O-glucosyltransferase activity	intracellular membrane-bounded organelle	NA	NA	flavonoid biosynthetic process	flavonoid glucuronidation	NA
comp47518_c2_seq1	32.11	UDP-glycosyltransferase 86A1	32.11	UDP-glycosyltransferase 86A1	6e-15	UDP-glucoronosyl and UDP-glucosyl transferase	transferase activity, transferring hexosyl groups	NA	NA	NA	NA	NA	NA	NA	NA
comp44638_c0_seq1	NA	NA	NA	NA	1.8e-08	VQ motif	NA	NA	NA	NA	NA	NA	NA	NA	NA
comp50394_c0_seq3	NA	NA	34	Protein TolB {ECO:0000255|HAMAP-Rule:MF_00671}	0.059	WD40-like Beta Propeller Repeat	NA	NA	NA	periplasmic space	NA	NA	protein import	NA	NA
comp50394_c0_seq3	NA	NA	34	Protein TolB {ECO:0000255|HAMAP-Rule:MF_00671}	0.059	WD40-like Beta Propeller Repeat	NA	NA	NA	periplasmic space	NA	NA	protein import	NA	NA
comp37359_c0_seq3	38.94	Wound-induced protein 1	38.94	Wound-induced protein 1	1.5e-21	Wound-induced protein WI12	NA	NA	NA	NA	NA	NA	NA	NA	NA
comp43041_c0_seq1	NA	NA	NA	NA	2.8e-06	Xylanase inhibitor C-terminal	NA	NA	NA	NA	NA	NA	NA	NA	NA
comp43041_c0_seq1	NA	NA	NA	NA	2.8e-06	Xylanase inhibitor C-terminal	NA	NA	NA	NA	NA	NA	NA	NA	NA
comp43041_c0_seq2	39.53	Protein ASPARTIC PROTEASE IN GUARD CELL 2	38.03	Protein ASPARTIC PROTEASE IN GUARD CELL 2	0.00027	Xylanase inhibitor C-terminal	aspartic-type endopeptidase activity	DNA binding	NA	NA	NA	NA	NA	NA	NA
comp43041_c0_seq2	39.53	Protein ASPARTIC PROTEASE IN GUARD CELL 2	38.03	Protein ASPARTIC PROTEASE IN GUARD CELL 2	0.00027	Xylanase inhibitor C-terminal	aspartic-type endopeptidase activity	DNA binding	NA	NA	NA	NA	NA	NA	NA
comp50189_c0_seq3	36.98	Aspartic proteinase-like protein 2	37.21	Aspartic proteinase-like protein 2	4.5e-20	Xylanase inhibitor N-terminal	aspartic-type endopeptidase activity	NA	NA	anchored component of membrane	anchored component of plasma membrane	plasma membrane	NA	NA	NA
comp50189_c0_seq3	36.98	Aspartic proteinase-like protein 2	37.21	Aspartic proteinase-like protein 2	4.5e-20	Xylanase inhibitor N-terminal	aspartic-type endopeptidase activity	NA	NA	anchored component of membrane	anchored component of plasma membrane	plasma membrane	NA	NA	NA
comp50852_c0_seq29	98.33	ATP synthase subunit beta, chloroplastic {ECO:0000255|HAMAP-Rule:MF_01347}	98.33	Ribulose bisphosphate carboxylase large chain	0.00023	Ycf4	chlorophyll binding	electron transporter, transferring electrons within the cyclic electron transport pathway of photosynthesis activity	NA	chloroplast thylakoid membrane	integral component of membrane	photosystem II	photosynthetic electron transport in photosystem II	protein-chromophore linkage	NA
comp50852_c0_seq14	98.33	ATP synthase subunit beta, chloroplastic {ECO:0000255|HAMAP-Rule:MF_01347}	98.33	Ribulose bisphosphate carboxylase large chain	0.00023	Ycf4	chlorophyll binding	electron transporter, transferring electrons within the cyclic electron transport pathway of photosynthesis activity	NA	chloroplast thylakoid membrane	integral component of membrane	photosystem II	photosynthetic electron transport in photosystem II	protein-chromophore linkage	NA
comp50852_c0_seq29	98.33	ATP synthase subunit beta, chloroplastic {ECO:0000255|HAMAP-Rule:MF_01347}	98.33	Ribulose bisphosphate carboxylase large chain	0.00023	Ycf4	chlorophyll binding	electron transporter, transferring electrons within the cyclic electron transport pathway of photosynthesis activity	NA	chloroplast thylakoid membrane	integral component of membrane	photosystem II	photosynthetic electron transport in photosystem II	protein-chromophore linkage	NA
comp50852_c0_seq14	98.33	ATP synthase subunit beta, chloroplastic {ECO:0000255|HAMAP-Rule:MF_01347}	98.33	Ribulose bisphosphate carboxylase large chain	0.00023	Ycf4	chlorophyll binding	electron transporter, transferring electrons within the cyclic electron transport pathway of photosynthesis activity	NA	chloroplast thylakoid membrane	integral component of membrane	photosystem II	photosynthetic electron transport in photosystem II	protein-chromophore linkage	NA
comp50492_c2_seq2	NA	NA	NA	NA	8.1e-06	Zinc finger, C3HC4 type (RING finger)	NA	NA	NA	NA	NA	NA	NA	NA	NA
comp50531_c0_seq2	59.77	Probable cinnamyl alcohol dehydrogenase	59.77	Probable cinnamyl alcohol dehydrogenase	1e-18	Zinc-binding dehydrogenase	cinnamyl-alcohol dehydrogenase activity	sinapyl alcohol dehydrogenase activity	zinc ion binding	NA	NA	NA	lignin biosynthetic process	NA	NA
comp48708_c0_seq7	35.27	Probable trans-2-enoyl-CoA reductase 1, mitochondrial	34.8	Probable trans-2-enoyl-CoA reductase 1, mitochondrial	4.5e-07	Zinc-binding dehydrogenase	trans-2-enoyl-CoA reductase (NADPH) activity	zinc ion binding	NA	mitochondrion	NA	NA	fatty acid biosynthetic process	NA	NA
comp48708_c0_seq4	35.95	Probable trans-2-enoyl-CoA reductase 1, mitochondrial	34.63	Probable trans-2-enoyl-CoA reductase 1, mitochondrial	1.1e-07	Zinc-binding dehydrogenase	trans-2-enoyl-CoA reductase (NADPH) activity	zinc ion binding	NA	mitochondrion	NA	NA	fatty acid biosynthetic process	NA	NA
comp48708_c0_seq7	35.27	Probable trans-2-enoyl-CoA reductase 1, mitochondrial	34.8	Probable trans-2-enoyl-CoA reductase 1, mitochondrial	4.5e-07	Zinc-binding dehydrogenase	trans-2-enoyl-CoA reductase (NADPH) activity	zinc ion binding	NA	mitochondrion	NA	NA	fatty acid biosynthetic process	NA	NA
comp44235_c0_seq1	60.52	Quinone oxidoreductase-like protein At1g23740, chloroplastic	60.52	Quinone oxidoreductase-like protein At1g23740, chloroplastic	5e-09	Zinc-binding dehydrogenase	2-alkenal reductase (NADP+) activity	enone reductase activity	zinc ion binding	apoplast	chloroplast	chloroplast envelope	oxidation-reduction process	response to cold	NA
comp44235_c0_seq1	60.52	Quinone oxidoreductase-like protein At1g23740, chloroplastic	60.52	Quinone oxidoreductase-like protein At1g23740, chloroplastic	5e-09	Zinc-binding dehydrogenase	2-alkenal reductase (NADP+) activity	enone reductase activity	zinc ion binding	apoplast	chloroplast	chloroplast envelope	oxidation-reduction process	response to cold	NA
comp48708_c0_seq3	31.69	Trans-2-enoyl-CoA reductase, mitochondrial	31.27	Trans-2-enoyl-CoA reductase, mitochondrial	4.5e-07	Zinc-binding dehydrogenase	trans-2-enoyl-CoA reductase (NADPH) activity	zinc ion binding	NA	mitochondrion	NA	NA	fatty acid biosynthetic process	NA	NA
comp48708_c0_seq3	31.69	Trans-2-enoyl-CoA reductase, mitochondrial	31.27	Trans-2-enoyl-CoA reductase, mitochondrial	4.5e-07	Zinc-binding dehydrogenase	trans-2-enoyl-CoA reductase (NADPH) activity	zinc ion binding	NA	mitochondrion	NA	NA	fatty acid biosynthetic process	NA	NA

## Sheet: Hoja2
Molecular Function
ATP binding
ATP binding
ATP binding
ATP binding
ATP citrate synthase activity
ATPase activity
ATPase activity
caffeoyl-CoA: alcohol caffeoyl transferase activity
caffeoyl-CoA: alcohol caffeoyl transferase activity
catalytic activity
catalytic activity
catalytic activity
catalytic activity
catalytic activity
catalytic activity
chitinase activity
chitinase activity
chlorophyll binding
chlorophyll binding
chlorophyll binding
cytochrome-c oxidase activity
dihydrokaempferol 4-reductase activity
DNA binding
DNA binding
DNA binding
DNA binding
electron carrier activity
electron carrier activity
electron carrier activity
electron carrier activity
electron transporter, transferring electrons within the cyclic electron transport pathway of photosynthesis activity
electron transporter, transferring electrons within the cyclic electron transport pathway of photosynthesis activity
electron transporter, transferring electrons within the cyclic electron transport pathway of photosynthesis activity
electron transporter, transferring electrons within the cyclic electron transport pathway of photosynthesis activity
enone reductase activity
enone reductase activity
epoxide hydrolase activity
ferredoxin-nitrite reductase activity
ferredoxin-nitrite reductase activity
ferroxidase activity
ferroxidase activity
glucuronosyltransferase activity
glucuronosyltransferase activity
glucuronosyltransferase activity
glucuronosyltransferase activity
glutathione binding
glutathione dehydrogenase (ascorbate) activity
glutathione dehydrogenase (ascorbate) activity
glutathione gamma-glutamylcysteinyltransferase activity
glutathione transferase activity
glutathione transferase activity
glutathione transferase activity
glutathione transferase activity
glutathione transferase activity
glutathione transferase activity
heme binding
heme binding
hydrogen-exporting ATPase activity, phosphorylative mechanism
hydroperoxide dehydratase activity
hydroperoxide dehydratase activity
identical protein binding
identical protein binding
identical protein binding
identical protein binding
identical protein binding
identical protein binding
identical protein binding
identical protein binding
iron ion binding
iron ion binding
iron ion binding
iron ion binding
iron ion binding
iron ion binding
iron ion binding
iron ion binding
iron ion binding
iron ion binding
iron ion binding
iron ion binding
iron ion binding
iron ion binding
iron ion binding
iron ion binding
iron-sulfur cluster binding
L-aspartate:fumarate oxidoreductase activity
magnesium chelatase activity
magnesium ion binding
magnesium ion binding
magnesium ion binding
metal ion binding
metal ion binding
metal ion binding
metal ion binding
metal ion binding
metal ion binding
metal ion binding
metal ion binding
metal ion binding
metal ion binding
metal ion binding
metal ion binding
metal ion binding
metal ion binding
metal ion binding
metal ion binding
metal ion binding
metal ion binding
metal ion binding
metal ion binding
metal ion binding
metal ion binding
metal ion binding
metal ion binding
metal ion binding
metal ion binding
metal ion binding
metal ion binding
metal ion binding
metal ion binding
metal ion binding
metal ion binding
metal ion binding
metal ion binding
metal ion binding
metal ion binding
metal ion binding
metal ion binding
metal ion binding
metal ion binding
metal ion binding
metal ion binding
metal ion binding
monophenol monooxygenase activity
N-acyltransferase activity
N-acyltransferase activity
N-acyltransferase activity
NADP binding
NADPH dehydrogenase activity
NADPH dehydrogenase activity
NADPH dehydrogenase activity
NDP-glucose-starch glucosyltransferase activity
NDP-glucose-starch glucosyltransferase activity
neutral amino acid transmembrane transporter activity
oxidoreductase activity
oxidoreductase activity
oxidoreductase activity, acting on CH-OH group of donors
oxidoreductase activity, acting on paired donors, with incorporation or reduction of molecular oxygen, NAD(P)H as one donor, and incorporation of one atom of oxygen
oxidoreductase activity, acting on paired donors, with incorporation or reduction of molecular oxygen, NAD(P)H as one donor, and incorporation of one atom of oxygen
oxidoreductase activity, acting on paired donors, with oxidation of a pair of donors resulting in the reduction of molecular oxygen to two molecules of water
oxidoreductase activity, acting on paired donors, with oxidation of a pair of donors resulting in the reduction of molecular oxygen to two molecules of water
oxidoreductase activity, acting on single donors with incorporation of molecular oxygen, incorporation of two atoms of oxygen
oxidoreductase activity, acting on single donors with incorporation of molecular oxygen, incorporation of two atoms of oxygen
oxidoreductase activity, acting on single donors with incorporation of molecular oxygen, incorporation of two atoms of oxygen
oxidoreductase activity, acting on single donors with incorporation of molecular oxygen, incorporation of two atoms of oxygen
pectinesterase activity
pectinesterase activity
peptidase activity
peptidase activity
peptidase activity
peptidyl-prolyl cis-trans isomerase activity
peptidyl-prolyl cis-trans isomerase activity
peptidyl-prolyl cis-trans isomerase activity
peptidyl-prolyl cis-trans isomerase activity
peptidyl-prolyl cis-trans isomerase activity
peroxiredoxin activity
peroxiredoxin activity
peroxiredoxin activity
peroxiredoxin activity
phosphoenolpyruvate carboxykinase (ATP) activity
phosphoenolpyruvate carboxykinase (ATP) activity
phosphogluconate dehydrogenase (decarboxylating) activity
pigment binding
pigment binding
pigment binding
precorrin-2 dehydrogenase activity
precorrin-2 dehydrogenase activity
protein kinase activity
protein serine/threonine phosphatase activity
pyridoxal phosphate binding
pyridoxal phosphate binding
pyridoxal phosphate binding
quercetin 2,3-dioxygenase activity
quercetin 2,3-dioxygenase activity
quercetin 3-O-glucosyltransferase activity
quercetin 3-O-glucosyltransferase activity
quercetin 3-O-glucosyltransferase activity
quercetin 3-O-glucosyltransferase activity
quercetin 3-O-glucosyltransferase activity
quercetin 3-O-glucosyltransferase activity
quercetin 3-O-glucosyltransferase activity
quercetin 3-O-glucosyltransferase activity
quercetin 3-O-glucosyltransferase activity
quercetin 3-O-glucosyltransferase activity
quercetin 3-O-glucosyltransferase activity
quercetin 3-O-glucosyltransferase activity
quercetin 3-O-glucosyltransferase activity
quercetin 3-O-glucosyltransferase activity
quercetin 3-O-glucosyltransferase activity
serine-type peptidase activity
serine-type peptidase activity
serine-type peptidase activity
serine-type peptidase activity
shikimate O-hydroxycinnamoyltransferase activity
shikimate O-hydroxycinnamoyltransferase activity
sinapyl alcohol dehydrogenase activity
structural constituent of ribosome
structural constituent of ribosome
structural constituent of ribosome
sugar-phosphatase activity
transcription factor activity, sequence-specific DNA binding
transcription factor activity, sequence-specific DNA binding
transcription factor activity, sequence-specific DNA binding
transcription factor activity, sequence-specific DNA binding
transcription factor activity, sequence-specific DNA binding
transcription factor activity, sequence-specific DNA binding
transcription factor activity, sequence-specific DNA binding
transcription factor activity, sequence-specific DNA binding
transition metal ion binding
transition metal ion binding
tropinone reductase activity
tropinone reductase activity
ubiquitin protein ligase activity
ubiquitin protein ligase activity
UDP-glucuronate decarboxylase activity
UDP-glucuronate decarboxylase activity
zinc ion binding
zinc ion binding
zinc ion binding
zinc ion binding
zinc ion binding
zinc ion binding

## Sheet: Hoja3
Cellular Component
chloroplast
chloroplast envelope
chloroplast envelope
chloroplast inner membrane
chloroplast stroma
chloroplast stroma
chloroplast stroma
chloroplast stroma
chloroplast stroma
chloroplast thylakoid
chloroplast thylakoid
chloroplast thylakoid
chloroplast thylakoid
chloroplast thylakoid
chloroplast thylakoid
chloroplast thylakoid
chloroplast thylakoid
chloroplast thylakoid membrane
cytoplasm
cytoplasm
cytoplasm
cytoplasm
cytoplasm
cytoplasm
cytosol
cytosol
cytosol
cytosol
cytosol
cytosol
extracellular exosome
extracellular region
extracellular region
extracellular region
extracellular region
Golgi stack
Golgi stack
Golgi stack
Golgi stack
integral component of membrane
integral component of membrane
integral component of membrane
integral component of membrane
integral component of membrane
integral component of membrane
integral component of membrane
integral component of membrane
integral component of membrane
integral component of membrane
integral component of membrane
integral component of membrane
integral component of membrane
integral component of membrane
integral component of membrane
membrane
membrane
membrane
membrane
membrane
membrane
mitochondrion
mitochondrion
mitochondrion
mitochondrion
nucleolus
nucleolus
nucleus
nucleus
peroxisome
photosystem I
photosystem I
photosystem I
photosystem I
photosystem I
photosystem I
photosystem I
photosystem I
photosystem I
photosystem I
photosystem I
photosystem I
photosystem I
photosystem I
photosystem I
photosystem I
photosystem I
photosystem I
photosystem I
photosystem I
photosystem I
photosystem I reaction center
photosystem I reaction center
photosystem I reaction center
photosystem II
photosystem II
photosystem II
photosystem II
photosystem II
photosystem II
photosystem II
photosystem II oxygen evolving complex
plasma membrane
plasma membrane
plasma membrane
plasma membrane
plasma membrane
plasma membrane
proton-transporting ATP synthase complex, coupling factor F(o)
respiratory chain
vacuolar membrane

## Sheet: Hoja4
Biological Process
amino acid transport
ammonium transport
ammonium transport
branched-chain amino acid catabolic process
branched-chain amino acid catabolic process
brassinosteroid homeostasis
brassinosteroid metabolic process
brassinosteroid metabolic process
cell redox homeostasis
cell redox homeostasis
cell septum edging catabolic process
cellular response to phosphate starvation
cellular response to UV-A
cellular response to UV-A
chitin catabolic process
chitin catabolic process
copper ion transport
copper ion transport
defense response
defense response
defense response
defense response
defense response to fungus, incompatible interaction
defense response to fungus, incompatible interaction
defense response to fungus, incompatible interaction
defense response to fungus, incompatible interaction
dephosphorylation
dephosphorylation
ethylene-activated signaling pathway
ethylene-activated signaling pathway
flavonoid glucuronidation
flavonoid glucuronidation
flavonoid glucuronidation
flavonoid glucuronidation
flavonoid glucuronidation
flavonoid glucuronidation
flavonoid glucuronidation
flavonoid glucuronidation
flavonoid glucuronidation
flavonoid glucuronidation
flavonoid glucuronidation
flavonoid glucuronidation
flavonoid glucuronidation
flavonoid glucuronidation
flavonoid glucuronidation
flavonoid glucuronidation
flavonoid glucuronidation
flavonoid glucuronidation
flavonoid glucuronidation
glutamine metabolic process
glutathione metabolic process
glutathione metabolic process
glutathione metabolic process
glutathione metabolic process
glutathione metabolic process
glutathione metabolic process
glutathione metabolic process
glutathione metabolic process
glutathione metabolic process
glutathione metabolic process
glutathione transmembrane transport
glycerol metabolic process
glycerol metabolic process
growth
growth
growth
heat acclimation
hydrogen peroxide catabolic process
hydrogen peroxide catabolic process
hydrogen sulfide biosynthetic process
hydrogen sulfide biosynthetic process
hydrogen sulfide biosynthetic process
iron ion import
iron ion transport
iron ion transport
leaf senescence
leaf senescence
lignin biosynthetic process
lignin biosynthetic process
lignin biosynthetic process
lipid metabolic process
lipid metabolic process
lipid transport
L-phenylalanine catabolic process
L-phenylalanine catabolic process
mitochondrial transport
mitochondrial transport
multicellular organism development
multicellular organism development
multicellular organism development
multicellular organism development
myo-inositol hexakisphosphate biosynthetic process
myo-inositol hexakisphosphate biosynthetic process
nitrate assimilation
nitrate assimilation
nitrate assimilation
nucleotide-sugar biosynthetic process
nucleotide-sugar biosynthetic process
oxidation-reduction process
oxylipin biosynthetic process
oxylipin biosynthetic process
oxylipin biosynthetic process
pectin catabolic process
pectin catabolic process
pentose-phosphate shunt
photosynthesis
photosynthesis
photosynthesis
photosynthesis
photosynthesis
photosynthesis
photosynthesis
photosynthesis
photosynthesis
photosynthesis
photosystem II repair
photosystem II stabilization
photosystem II stabilization
plastid organization
pollen exine formation
pollen exine formation
pollen exine formation
pollen tube guidance
porphyrin-containing compound biosynthetic process
porphyrin-containing compound biosynthetic process
positive regulation of leaf senescence
protein glutathionylation
protein glutathionylation
protein glutathionylation
protein glutathionylation
protein glutathionylation
protein glutathionylation
protein glutathionylation
protein glutathionylation
protein ubiquitination
protein ubiquitination
protein ubiquitination involved in ubiquitin-dependent protein catabolic process
protein-chromophore linkage
protein-chromophore linkage
protein-chromophore linkage
protein-chromophore linkage
protein-chromophore linkage
protein-chromophore linkage
protein-chromophore linkage
protein-chromophore linkage
protein-chromophore linkage
protein-chromophore linkage
protein-chromophore linkage
protein-chromophore linkage
protein-chromophore linkage
protein-chromophore linkage
protein-chromophore linkage
protein-chromophore linkage
protein-chromophore linkage
protein-chromophore linkage
protein-chromophore linkage
protein-chromophore linkage
protein-chromophore linkage
protein-chromophore linkage
protein-chromophore linkage
protein-chromophore linkage
protein-chromophore linkage
protein-chromophore linkage
protein-chromophore linkage
protein-chromophore linkage
protein-chromophore linkage
protein-chromophore linkage
protein-chromophore linkage
protein-chromophore linkage
protein-chromophore linkage
proteolysis
proteolysis
proteolysis
proteolysis
regulation of response to red or far red light
regulation of transcription, DNA-templated
response to abscisic acid
response to abscisic acid
response to biotic stimulus
response to cadmium ion
response to cadmium ion
response to cold
response to cold
response to cold
response to karrikin
response to karrikin
response to oxidative stress
response to oxidative stress
root hair elongation
S-adenosylmethionine biosynthetic process
S-adenosylmethionine biosynthetic process
siroheme biosynthetic process
siroheme biosynthetic process
small GTPase mediated signal transduction
starch catabolic process
starch catabolic process
transcription, DNA-templated
transcription, DNA-templated
transcription, DNA-templated
transcription, DNA-templated
transcription, DNA-templated
transcription, DNA-templated
transcription, DNA-templated
transcription, DNA-templated
translation
translation
transport
transport
tricarboxylic acid cycle
tricarboxylic acid cycle
unsaturated fatty acid biosynthetic process
unsaturated fatty acid biosynthetic process
urate catabolic process
urate catabolic process
